# Supplementary material for: Haplotype network branch diversity, a new metric combining genetic and topological diversity to compare the complexity of haplotype networks
Source: PLoS One. 2021 Jun 30;16(6):e0251878. doi: 10.1371/journal.pone.0251878 (PMC8244886; doi:10.1371/journal.pone.0251878)
Supplement: S1 File — Sequence data for Fig 1, Panel A. (FASTA) [file pone.0251878.s006.fasta]

>A
AAAAATTTTTGGGGGCCCCC
>B
AAAAATTTTTGGGGGCCCCC
>C
AAAAATTTTTGGGGGCCCCC
>D
AAAAATTTTTGGGGGCCCCC
>E
AAAAATTTTTGGGGGCCCCC
>F
AAAAATTTTTGGGGGCCCCC
>G
TTAAATTTTTGGGGGCCCCC
>H
TTAAATTTTTGGGGGCCCCC
>I
TTAAATTTTTGGGGGCCCCC
>J
AATTATTTTTGGGGGCCCCC
>K
AATTATTTTTGGGGGCCCCC
>L
AATTATTTTTGGGGGCCCCC
>M
AAAATATTTTGGGGGCCCCC
>N
AAAATATTTTGGGGGCCCCC
>O
AAAATATTTTGGGGGCCCCC
>P
AAAAATAATTGGGGGCCCCC
>Q
AAAAATAATTGGGGGCCCCC
>R
AAAAATAATTGGGGGCCCCC
>S
AAAAATTTAAGGGGGCCCCC
>T
AAAAATTTAAGGGGGCCCCC
>U
AAAAATTTAAGGGGGCCCCC
