# Supplementary material for: Haplotype network branch diversity, a new metric combining genetic and topological diversity to compare the complexity of haplotype networks
Source: PLoS One. 2021 Jun 30;16(6):e0251878. doi: 10.1371/journal.pone.0251878 (PMC8244886; doi:10.1371/journal.pone.0251878)
Supplement: S2 File — Sequence data for Fig 1, Panel B. (FASTA) [file pone.0251878.s007.fasta]

>A
AAAAATTTTTGGGGGCCCCC
>B
AAAAATTTTTGGGGGCCCCC
>C
AAAAATTTTTGGGGGCCCCC
>D
AAAAATTTTTGGGGGCCCCC
>E
AAAAATTTTTGGGGGCCCCC
>F
AAAAATTTTTGGGGGCCCCC
>G
TTAAATTTTTGGGGGCCCCC
>H
TTAAATTTTTGGGGGCCCCC
>I
TTAAATTTTTGGGGGCCCCC
>J
TTTTTATTTTGGGGGCGGCC
>K
TTTTTATTTTGGGGGCGGCC
>L
TTTTTATTTTGGGGGCGGCC
>M
TTTTTATTTTGGGGGCCCCC
>N
TTTTTATTTTGGGGGCCCCC
>O
TTTTTATTTTGGGGGCCCCC
>P
TTTTTAAATTGGGGGCCCCC
>Q
TTTTTAAATTGGGGGCCCCC
>R
TTTTTAAATTGGGGGCCCCC
>S
TTTTTATTTTGGGGGCCCGG
>T
TTTTTATTTTGGGGGCCCGG
>U
TTTTTATTTTGGGGGCCCGG
