# Supplementary material for: Haplotype network branch diversity, a new metric combining genetic and topological diversity to compare the complexity of haplotype networks
Source: PLoS One. 2021 Jun 30;16(6):e0251878. doi: 10.1371/journal.pone.0251878 (PMC8244886; doi:10.1371/journal.pone.0251878)
Supplement: S7 File — Sequence data for Fig 1, Panel G. (FASTA) [file pone.0251878.s012.fasta]

>A
AAAAATTTTTGGGGGCCCCC
>B
AAAAATTTTTGGGGGCCCCC
>C
AAAAATTTTTGGGGGCCCCC
>D
AAAAATTTTTGGGGGCCCCC
>E
AAAAATTTTTGGGGGCCCCC
>F
AAAAATTTTTGGGGGCCCCC
>G
TTAAATTTTTGGGGGCCCCC
>H
TTTTATTTTTGGGGGCCCCC
>I
TTTTTATTTTGGGGGCCCCC
>J
TTTTTAAATTGGGGGCCCCC
>K
TTTTTAAATTGGGGGCCCGG
>L
TTTTTAAATTGGGGGCCCGG
>M
TTTTTAAATTGGGGGCGGCC
>N
TTTTTAAATTGGGGGCGGCC
>O
TTTTTAAAAAGGGGGCCCCC
>P
TTTTTAAAAAGGGGGCCCCC
>Q
TTTTTAAAAACCGGGCCCCC
>R
TTTTTAAAAACCGGGCCCCC
>S
TTTTTAAAAAGGCCGCCCCC
>T
TTTTTAAAAAGGCCGCCCCC
>U
TTTTTAAAAAGGGGCCCCCC
