# Supplementary material for: Haplotype network branch diversity, a new metric combining genetic and topological diversity to compare the complexity of haplotype networks
Source: PLoS One. 2021 Jun 30;16(6):e0251878. doi: 10.1371/journal.pone.0251878 (PMC8244886; doi:10.1371/journal.pone.0251878)
Supplement: S8 File — Sequence data for Fig 1, Panel H. (FASTA) [file pone.0251878.s013.fasta]

>A
AAAAATTTTTGGGGGCCCCC
>B
AAAAATTTTTGGGGGCCCCC
>C
TTAAATTTTTGGGGGCCCCC
>D
TTAAATTTTTGGGGGCCCCG
>E
TTAAATTTTTGGGGGCCCCG
>F
TTAAATTTTTGGGGGCCCGC
>G
TTAAATTTTTGGGGGCCCGC
>H
TTTTATTTTTGGGGGCCCCC
>I
TTTTATTTTTGGGGGCCGCC
>J
TTTTATTTTTGGGGGCCGCC
>K
TTTTATTTTTGGGGGCGCCC
>L
TTTTATTTTTGGGGGCGCCC
>M
TTTTTATTTTGGGGGCCCCC
>N
TTTTTATTTTGGGGGGCCCC
>O
TTTTTATTTTGGGGGGCCCC
>P
TTTTTATTTTGGGGCCCCCC
>Q
TTTTTATTTTGGGGCCCCCC
>R
TTTTTAAATTGGGGGCCCCC
>S
TTTTTAAAAAGGGGGCCCCC
>T
TTTTTAAAAACCGGGCCCCC
>U
TTTTTAAAAACCCCGCCCCC
