# Supplementary material for: Haplotype network branch diversity, a new metric combining genetic and topological diversity to compare the complexity of haplotype networks
Source: PLoS One. 2021 Jun 30;16(6):e0251878. doi: 10.1371/journal.pone.0251878 (PMC8244886; doi:10.1371/journal.pone.0251878)
Supplement: S9 File — Sequence data for Fig 1, Panel I. (CSV) [file pone.0251878.s014.csv]

sample	site
A	Cocos
B	Cocos
C	Cocos
D	Narnya
E	Narnya
F	Beach_Flats
G	Parrish_Pub
H	Parrish_Pub
I	Parrish_Pub
J	Vegas
K	Hobbit_land
L	Hobbit_land
M	COH
N	COH
O	COH
P	COH
Q	Neverneverland
R	Neverneverland
S	Neverneverland
T	Neverneverland
U	Neverneverland
