# Supplementary material for: Haplotype network branch diversity, a new metric combining genetic and topological diversity to compare the complexity of haplotype networks
Source: PLoS One. 2021 Jun 30;16(6):e0251878. doi: 10.1371/journal.pone.0251878 (PMC8244886; doi:10.1371/journal.pone.0251878)
Supplement: S10 File — Sequence data for Fig 1, Panel J. (FASTA) [file pone.0251878.s015.fasta]

>PLAML4
CTAAGCCTTCTTATTCGGGCGGAGTTGAGCCAACCCGGTGCTCTTTTAGGAGATGACCAAATCTATAACGTGATTGTTACCGCACATGCGTTTGTAATAATCTTTTTTATAGTAATACCAATCATGATTGGTGGCTTCGGAAATTGACTTATTCCTTTAATAATCGGCGCCCCAGATATAGCATTCCCTCGAATAAACAACATAAGCTTCTGGCTTCTACCTCCTTCTTTCCTTCTCCTTCTAGCCTCATCGGGCGTTGAAGCCGGTGCCGGGACAGGGTGAACAGTTTACCCGCCTTTAGCAGGGAACCTAGCCCATGCAGGAGCATCCGTAGACTTAACAATCTTCTCACTTCACCTAGCAGGTGTTTCATCAATTTTAGGGGCAATTAATTTTATTACTACTATTATTAATATGAAACCCCCTGCTATTTCTCAATACCAGACCCCTCTATTCGTGTGAGCAGTTCTAATTACTGCAGTCCTTCTCCTCCTATCATTACCTGTACTAGCTGCTGGAATTACTATACTCTTAACAGACCGAAACCTAAACACTACCTTCTTTGACCCTGCTGGGGGAGGAGACCCGATCCTTTACCAACACCT
>PLAML3
CTAAGCCTTCTTATTCGGGCGGAGTTGAGCCAACCCGGTGCTCTTTTAGGAGATGACCAAATCTATAACGTGATTGTTACCGCACATGCGTTTGTAATAATCTTTTTTATAGTAATACCAATCATGATTGGTGGCTTCGGAAATTGACTTATTCCTTTAATAATCGGCGCCCCAGATATAGCATTCCCTCGAATAAACAACATAAGCTTCTGGCTTCTACCTCCTTCTTTCCTTCTCCTTCTAGCCTCATCGGGCGTTGAAGCCGGTGCCGGGACAGGGTGAACAGTTTACCCGCCTTTAGCAGGGAACCTAGCCCATGCAGGAGCATCCGTAGACTTAACAATCTTCTCACTTCACCTAGCAGGTGTTTCATCAATTTTAGGGGCAATTAATTTTATTACTACTATTATTAATATGAAACCCCCTGCTATTTCTCAATACCAGACCCCTCTATTCGTGTGAGCAGTTCTAATTACTGCAGTCCTTCTCCTCCTATCATTACCTGTACTAGCTGCTGGAATTACTATACTCTTAACAGACCGAAACCTAAACACTACCTTCTTTGACCCTGCTGGGGGAGGAGACCCGATCCTTTACCAACACCT
>PLAML2
CTAAGCCTTCTTATTCGGGCGGAGTTGAGCCAACCCGGTGCTCTTTTAGGAGATGACCAAATCTATAACGTGATTGTTACCGCACATGCGTTTGTAATAATCTTTTTTATAGTAATACCAATCATGATTGGTGGCTTCGGAAATTGACTTATTCCTTTAATAATCGGCGCCCCAGATATAGCATTCCCTCGAATAAACAACATAAGCTTCTGGCTTCTACCTCCTTCTTTCCTTCTCCTTCTAGCCTCATCGGGCGTTGAAGCCGGTGCCGGGACAGGGTGAACAGTTTACCCGCCTTTAGCAGGGAACCTAGCCCATGCAGGAGCATCCGTAGACTTAACAATCTTCTCACTTCACCTAGCAGGTGTTTCATCAATTTTAGGGGCAATTAATTTTATTACTACTATTATTAATATGAAACCCCCTGCTATTTCTCAATACCAGACCCCTCTATTCGTGTGAGCAGTTCTAATTACTGCAGTCCTTCTCCTCCTATCATTACCTGTACTAGCTGCTGGAATTACTATACTCTTAACAGACCGAAACCTAAACACTACCTTCTTTGACCCTGCTGGGGGAGGAGACCCGATCCTTTACCAACACCT
>PLALI07
CTAAGCCTTCTTATTCGGGCGGAGTTGAGCCAACCCGGTGCTCTTTTAGGAGATGACCAAATCTATAACGTGATTGTTACCGCACATGCGTTTGTAATAATCTTTTTTATAGTAATACCAATCATGATTGGTGGCTTCGGAAATTGACTTATTCCTTTAATAATCGGCGCCCCAGATATAGCATTCCCTCGAATAAACAACATAAGCTTCTGGCTTCTACCTCCTTCTTTCCTTCTCCTTCTAGCCTCATCGGGCGTTGAAGCCGGTGCCGGGACAGGGTGAACAGTTTACCCGCCTTTAGCAGGGAACCTAGCCCATGCAGGAGCATCCGTAGACTTAACAATCTTCTCACTTCACCTAGCAGGTGTTTCATCAATTTTAGGGGCAATTAATTTTATTACTACTATTATTAATATGAAACCCCCTGCTATTTCTCAATACCAGACCCCTCTATTCGTGTGAGCAGTTCTAATTACTGCAGTCCTTCTCCTCCTATCATTACCTGTACTAGCTGCTGGAATTACTATACTCTTAACAGACCGAAACCTAAACACTACCTTCTTTGACCCTGCTGGGGGAGGAGACCCGATCCTTTACCAACACCT
>PLALI06
CTAAGCCTTCTTATTCGGGCGGAGTTGAGCCAACCCGGTGCTCTTTTAGGAGATGACCAAATCTATAACGTGATTGTTACCGCACATGCGTTTGTAATAATCTTTTTTATAGTAATACCAATCATGATTGGTGGCTTCGGAAATTGACTTATTCCTTTAATAATCGGCGCCCCAGATATAGCATTCCCTCGAATAAACAACATAAGCTTCTGGCTTCTACCTCCTTCTTTCCTTCTCCTTCTAGCCTCATCGGGCGTTGAAGCCGGTGCCGGGACAGGGTGAACAGTTTACCCGCCTTTAGCAGGGAACCTAGCCCATGCAGGAGCATCCGTAGACTTAACAATCTTCTCACTTCACCTAGCAGGTGTTTCATCAATTTTAGGGGCAATTAATTTTATTACTACTATTATTAATATGAAACCCCCTGCTATTTCTCAATACCAGACCCCTCTATTCGTGTGAGCAGTTCTAATTACTGCAGTCCTTCTCCTCCTATCATTACCTGTACTAGCTGCTGGAATTACTATACTCTTAACAGACCGAAACCTAAACACTACCTTCTTTGACCCTGCTGGGGGAGGAGACCCGATCCTTTACCAACACCT
>PLALI01
CTAAGCCTTCTTATTCGGGCGGAGTTGAGCCAACCCGGTGCTCTTTTAGGAGATGACCAAATCTATAACGTGATTGTTACCGCACATGCGTTTGTAATAATCTTTTTTATAGTAATACCAATCATGATTGGTGGCTTCGGAAATTGACTTATTCCTTTAATAATCGGCGCCCCAGATATAGCATTCCCTCGAATAAACAACATAAGCTTCTGGCTTCTACCTCCTTCTTTCCTTCTCCTTCTAGCCTCATCGGGCGTTGAAGCCGGTGCCGGGACAGGGTGAACAGTTTACCCGCCTTTAGCAGGGAACCTAGCCCATGCAGGAGCATCCGTAGACTTAACAATCTTCTCACTTCACCTAGCAGGTGTTTCATCAATTTTAGGGGCAATTAATTTTATTACTACTATTATTAATATGAAACCCCCTGCTATTTCTCAATACCAGACCCCTCTATTCGTGTGAGCAGTTCTAATTACTGCAGTCCTTCTCCTCCTATCATTACCTGTACTAGCTGCTGGAATTACTATACTCTTAACAGACCGAAACCTAAACACTACCTTCTTTGACCCTGCTGGGGGAGGAGACCCGATCCTTTACCAACACCT
>PLACR8707
CTAAGCCTTCTTATTCGGGCGGAGTTGAGCCAACCCGGTGCTCTTTTAGGAGATGACCAAATCTATAACGTGATTGTTACCGCACATGCGTTTGTAATAATCTTTTTTATAGTAATACCAATCATGATTGGTGGCTTCGGAAATTGACTTATTCCTTTAATAATCGGCGCCCCAGATATAGCATTCCCTCGAATAAACAACATAAGCTTCTGGCTTCTACCTCCTTCTTTCCTTCTCCTTCTAGCCTCATCGGGCGTTGAAGCCGGTGCCGGGACAGGGTGAACAGTTTACCCGCCTTTAGCAGGGAACCTAGCCCATGCAGGAGCATCCGTAGACTTAACAATCTTCTCACTTCACCTAGCAGGTGTTTCATCAATTTTAGGGGCAATTAATTTTATTACTACTATTATTAATATGAAACCCCCTGCTATTTCTCAATACCAGACCCCTCTATTCGTGTGAGCAGTTCTAATTACTGCAGTCCTTCTCCTCCTATCATTACCTGTACTAGCTGCTGGAATTACTATACTCTTAACAGACCGAAACCTAAACACTACCTTCTTTGACCCTGCTGGGGGAGGAGACCCGATCCTTTACCAACACCT
>PLAML5
CTAAGCCTTCTTATTCGGGCGGAGTTGAGCCAACCCGGTGCTCTTTTAGGAGATGACCAAATCTACAACGTGATTGTTACCGCACATGCGTTTGTAATAATCTTTTTTATAGTAATACCAATCATGATTGGTGGCTTCGGAAATTGACTTATTCCTTTAATAATCGGCGCCCCAGATATAGCATTCCCTCGAATAAACAACATAAGCTTCTGGCTTCTACCTCCTTCTTTCCTTCTCCTTCTAGCCTCATCGGGCGTTGAAGCCGGTGCCGGGACAGGGTGAACAGTTTACCCGCCTTTAGCAGGGAACCTAGCCCATGCAGGAGCATCCGTAGACTTAACAATCTTCTCACTTCACCTAGCAGGTGTTTCATCAATTTTAGGGGCAATTAATTTTATTACTACTATTATTAATATGAAACCCCCTGCTATTTCTCAATACCAGACCCCTCTATTCGTGTGAGCAGTTCTAATTACTGCAGTCCTTCTCCTCCTATCATTACCTGTACTAGCTGCTGGAATTACTATACTCTTAACAGACCGAAACCTAAACACTACCTTCTTTGACCCTGCTGGGGGAGGAGACCCGATCCTTTACCAACACCT
>Q57
CTAAGCCTTCTTATTCGGGCGGAGTTGAGCCAACCCGGTGCTCTTTTAGGAGATGACCAAATCTACAACGTGATTGTTACCGCACATGCGTTTGTAATAATCTTTTTTATAGTAATACCAATCATGATTGGTGGCTTCGGAAATTGACTTATTCCTTTAATAATCGGCGCCCCAGATATAGCATTCCCTCGAATAAACAACATAAGCTTCTGGCTTCTACCTCCTTCTTTCCTTCTCCTTCTAGCCTCATCGGGCGTTGAAGCCGGTGCCGGGACAGGGTGAACAGTTTACCCGCCTTTAGCAGGGAACCTAGCCCATGCAGGAGCATCCGTAGACTTAACAATCTTCTCACTTCACCTAGCAGGTGTTTCATCAATTTTAGGGGCAATTAATTTTATTACTACTATTATTAATATGAAACCCCCTGCTATTTCTCAATACCAGACCCCTCTATTCGTGTGAGCAGTTCTAATTACTGCAGTCCTTCTCCTCCTATCATTACCTGTACTAGCTGCTGGAATTACTATACTCTTAACAGACCGAAACCTAAACACTACCTTCTTTGACCCTGCTGGGGGAGGAGACCCGATCCTTTACCAACACCT
>DOSMB001
CTAAGCCTTCTTATTCGGGCGGAGTTGAGCCAACCCGGTGCTCTTTTAGGAGATGACCAAATCTACAACGTGATTGTTACCGCACATGCGTTTGTAATAATCTTTTTTATAGTAATACCAATCATGATTGGTGGCTTCGGAAATTGACTTATTCCTTTAATAATCGGCGCCCCAGATATAGCATTCCCTCGAATAAACAACATAAGCTTCTGGCTTCTACCTCCTTCTTTCCTTCTCCTTCTAGCCTCATCGGGCGTTGAAGCCGGTGCCGGGACAGGGTGAACAGTTTACCCGCCTTTAGCAGGGAACCTAGCCCATGCAGGAGCATCCGTAGACTTAACAATCTTCTCACTTCACCTAGCAGGTGTTTCATCAATTTTAGGGGCAATTAATTTTATTACTACTATTATTAATATGAAACCCCCTGCTATTTCTCAATACCAGACCCCTCTATTCGTGTGAGCAGTTCTAATTACTGCAGTCCTTCTCCTCCTATCATTACCTGTACTAGCTGCTGGAATTACTATACTCTTAACAGACCGAAACCTAAACACTACCTTCTTTGACCCTGCTGGGGGAGGAGACCCGATCCTTTACCAACATCT
>AQB-PL-1
CTAAGCCTTCTTATTCGGGCGGAGTTGAGCCAACCCGGTGCTCTTTTAGGAGATGACCAAATCTACAACGTGATTGTTACCGCACATGCGTTTGTAATAATCTTTTTTATAGTAATACCAATCATGATTGGTGGCTTCGGAAATTGACTTATTCCTTTAATAATCGGCGCCCCAGATATAGCATTCCCTCGAATAAACAACATAAGCTTCTGGCTTCTACCTCCTTCTTTCCTTCTCCTTCTAGCCTCATCGGGCGTTGAAGCCGGTGCCGGGACAGGGTGAACAGTTTACCCGCCTTTAGCAGGGAACCTAGCCCATGCAGGAGCATCCGTAGACTTAACAATCTTCTCACTTCACCTAGCAGGTGTTTCATCAATTTTAGGGGCAAT---TTTTATTACTACTATTAT---TATGAAACCCCCTGCTATTTCTCAATACCAGACCCCTCTATTCGTGTGAGCAGTTCTAATTACTGCAGTCCTTCTCCTCCTATCATTACCTGTACTAGCTGCTGGAATTACTATACTCTTAACAGACCGAAACCTAAACACTACCTTCTTTGACCCTGCTGGGGGAGGAGACCCGATCCTTTACCAACACCT
>NBE1263
CTAAGCCTTCTTATTCGGGCGGAGTTGAGCCAACCCGGTGCTCTTTTAGGAGATGACCAAATCTATAACGTGATTGTTACCGCACATGCGTTTGTAATAATCTTTTTTATAGTAATACCAATCATGATTGGTGGCTTCGGAAATTGACTTATTCCTTTAATAATCGGCGCCCCAGATATAGCATTCCCTCGAATAAACAACATAAGCTTCTGGCTTCTACCTCCTTCTTTCCTTCTCCTTCTAGCCTCATCGGGCGTTGAAGCCGGTGCCGGGACAGGGTGAACAGTTTACCCGCCTTTAGCAGGGAACCTAGCCCATGCAGGAGCATCCGTAGACTTAACAATCTTCTCACTTCACCTAGCAGGTGTTTCATCAATTTTAGGGGCAATTAATTTTATTACTACTATTATTAATATGAAACCCCCTGCTATTTCTCAATACCAGACCCCTCTATTCGTGTGAGCAGTTCTAATTACTGCAGTCCTTCTCCTCCTATCATTACCTGTACTAGCTGCTGGAATTACTATACTCTTAACAGACCGAAACCTAAACACTACCTTCTTTGACCCTGCTGGGGGAGGAGACCCGATCCTTTACCAACACCT
>New_Caledonia
CTAAGCCTTCTTATTCGGGCGGAGTTGAGCCAACCCGGTGCTCTTTTAGGAGATGACCAAATCTATAACGTGATTGTTACCGCACATGCGTTTGTAATAATCTTTTTTATAGTAATACCAATCATGATTGGTGGCTTCGGAAATTGACTTATTCCTTTAATAATCGGCGCCCCAGATATAGCATTCCCTCGAATAAACAACATAAGCTTCTGGCTTCTACCTCCTTCTTTCCTTCTCCTTCTAGCCTCATCGGGCGTTGAAGCCGGTGCCGGGACAGGGTGAACAGTTTACCCGCCTTTAGCAGGGAACCTAGCCCATGCAGGAGCATCCGTAGACTTAACAATCTTCTCACTTCACCTAGCAGGTGTTTCATCAATTTTAGGGGCAATTAATTTTATTACTACTATTATTAATATGAAACCCCCTGCTATTTCTCAATACCAGACCCCTCTATTCGTGTGAGCAGTTCTAATTACTGCAGTCCTTCTCCTCCTATCATTACCTGTACTAGCTGCTGGAATTACTATACTCTTAACAGACCGAAACCTAAACACTACCTTCTTTGACCCTGCTGGGGGAGGAGACCCGATCCTTTACCAACACCT
>Plectropomus_laevis_4.14b_6.17.01.PAR.ULI
CTAAGCCTTCTTATTCGGGCGGAGTTGAGCCAACCCGGTGCTCTTTTAGGAGATGACCAAATCTATAACGTGATTGTTACCGCACATGCGTTTGTAATAATCTTTTTTATAGTAATACCAATCATGATTGGTGGCTTCGGAAATTGACTTATTCCTTTAATAATCGGCGCCCCAGATATAGCATTCCCTCGAATAAACAACATAAGCTTCTGGCTTCTACCTCCTTCTTTCCTTCTCCTTCTAGCCTCATCGGGCGTTGAAGCCGGTGCCGGGACAGGGTGAACAGTTTACCCGCCTTTAGCAGGGAACCTAGCCCATGCAGGAGCATCCGTAGACTTAACAATCTTCTCACTTCACCTAGCAGGTGTTTCATCAATTTTAGGGGCAATTAATTTTATTACTACTATTATTAATATGAAACCCCCTGCTATTTCTCAATACCAGACCCCTCTATTCGTGTGAGCAGTTCTAATTACTGCAGTCCTTCTCCTCCTATCATTACCTGTACTAGCTGCTGGAATTACTATACTCTTAACAGACCGAAACCTAAACACTACCTTCTTTGACCCTGCTGGGGGAGGAGACCCGATCCTTTACCAACACCT
>BIOUG
CTAAGCCTTCTTATTCGGGCGGAGTTGAGCCAACCCGGTGCTCTTTTAGGAGATGACCAAATCTATAACGTGATTGTTACCGCACATGCGTTTGTAATAATCTTTTTTATAGTAATACCAATCATGATTGGTGGCTTCGGAAATTGACTTATTCCTTTAATAATCGGCGCCCCAGATATAGCATTCCCTCGAATAAACAACATAAGCTTCTGGCTTCTACCTCCTTCTTTCCTTCTCCTTCTAGCCTCATCGGGCGTTGAAGCCGGTGCCGGGACAGGGTGAACAGTTTACCCGCCTTTAGCAGGGAACCTAGCCCATGCAGGAGCATCCGTAGACTTAACAATCTTCTCACTTCACCTAGCAGGTGTTTCATCAATTTTAGGGGCAATTAATTTTATTACTACTATTATTAATATGAAACCCCCTGCTATTTCTCAATACCAGACCCCTCTATTCGTGTGAGCAGTTCTAATTACTGCAGTCCTTCTCCTCCTATCATTACCTGTACTAGCTGCTGGAATTACTATACTCTTAACAGACCGAAACCTAAACACTACCTTCTTTGACCCTGCTGGGGGAGGAGACCCGATCCTTTACCAACACCT
>UG0421
CTAAGCCTTCTTATTCGGGCGGAGTTGAGCCAACCCGGTGCTCTTTTAGGAGATGACCAAATCTATAACGTGATTGTTACCGCACATGCGTTTGTAATAATCTTTTTTATAGTAATACCAATCATGATTGGTGGCTTCGGAAATTGACTTATTCCTTTAATAATCGGCGCCCCAGATATAGCATTCCCTCGAATAAACAACATAAGCTTCTGGCTTCTACCTCCTTCTTTCCTTCTCCTTCTAGCCTCATCGGGCGTTGAAGCCGGTGCCGGGACAGGGTGAACAGTTTACCCGCCTTTAGCAGGGAACCTAGCCCATGCAGGAGCATCCGTAGACTTAACAATCTTCTCACTTCACCTAGCAGGTGTTTCATCAATTTTAGGGGCAATTAATTTTATTACTACTATTATTAATATGAAACCCCCTGCTATTTCTCAATACCAGACCCCTCTATTCGTGTGAGCAGTTCTAATTACTGCAGTCCTTCTCCTCCTATCATTACCTGTACTAGCTGCTGGAATTACTATACTCTTAACAGACCGAAACCTAAACACTACCTTCTTTGACCCTGCTGGGGGAGGAGACCCGATCCTTTACCAACACCT
