# Supplementary material for: Haplotype network branch diversity, a new metric combining genetic and topological diversity to compare the complexity of haplotype networks
Source: PLoS One. 2021 Jun 30;16(6):e0251878. doi: 10.1371/journal.pone.0251878 (PMC8244886; doi:10.1371/journal.pone.0251878)
Supplement: S11 File — Sequence data for Fig 1, Panel K. (CSV) [file pone.0251878.s016.csv]

sample	site
PLAML4	Australia
PLAML3	Australia
PLAML2	Australia
PLALI07	Australia
PLALI06	Australia
PLALI01	Australia
PLACR8707	Australia
PLAML5	Australia
Q57	India
DOSMB001	India
AQB-PL-1	India
NBE1263	Madagascar
New_Caledonia	New_Caledonia
Plectropomus_laevis_4.14b_6.17.01.PAR.ULI	Ulithi
BIOUG	Queensland
UG0421	Queensland
