# Supplementary material for: Haplotype network branch diversity, a new metric combining genetic and topological diversity to compare the complexity of haplotype networks
Source: PLoS One. 2021 Jun 30;16(6):e0251878. doi: 10.1371/journal.pone.0251878 (PMC8244886; doi:10.1371/journal.pone.0251878)
Supplement: S12 File — Sequence data for Fig 1, Panel L. (FASTA) [file pone.0251878.s017.fasta]

>KF009639.1
AGCCTCCTTATTCGTGCCGAGCTCAGCCAACCCGGCGCTCTTTTAGGTGACGACCAAATTTATAATGTAATTGTTACAGCACATGCCTTTGTAATAATTTTCTTTATGGTAATGCCAATCATGATTGGAGGGTTCGGTAA-CTGACTTATTCCACTCATGATCGGAGCACCCGACATGGCTTTCCCTCGAATGAACAACATGAGCTTCTGGCTACTCCCTCCCTCTTTCCTACTTCTTCTTGCCTCTTCAGGTGTTGAAGCTGGGGCCGGAACTGGTTGAACAGTCTATCCCCCACTAGCAGGTAATCTAGCACATGCCGGAGCATCTGTCGACCTAACTATCTTCTCCCTCCACCTCGCAGGTATTTCTTCAATTCTAGGGGCTATTAATTTTATTACTACAATTATTAATATGAAACCCCCTGCAATTTCACAATACCAGACACCACTGTTCGTCTGAGCTGTATTAATTACAGCCGTGCTGCTCCTTCTGTCACTTCCAGTCCTTGCCGCTGGCATTACAATGCTACTCACAGATCGAAACCTAAATACAACTTTCTTCGACCCGGCAGGCGGGGGAGACCCAATCCTTTACCAACATCT
>KC970491.1
AGCCTCCTTATTCGTGCCGAGCTCAGCCAACCCGGCGCTCTTTTAGGTGACGACCAAATTTATAATGTAATTGTTACAGCACATGCCTTTGTAATAATTTTCTTTATGGTAATGCCAATTATGATTGGAGGGTTCGGTAA-CTGACTTATTCCACTCATGATCGGAGCACCCGACATGGCTTTCCCTCGAATGAACAACATGAGCTTCTGGCTACTCCCTCCCTCTTTCCTACTTCTTCTTGCCTCTTCAGGTGTTGAAGCTGGGGCCGGAACTGGTTGAACAGTCTATCCCCCACTAGCAGGTAATCTAGCACATGCCGGAGCATCTGTCGACCTAACTATCTTCTCCCTCCACCTCGCAGGTATTTCTTCAATTCTAGGGGCTATTAATTTTATTACTACAATTATTAATATGAAACCCCCTGCAATTTCACAATACCAGACACCACTGTTCGTCTGAGCTGTATTAATTACAGCCGTGCTGCTCCTTCTGTCACTTCCAGTCCTTGCCGCTGGCATTACAATGCTACTCACAGATCGAAACCTAAATACAACTTTCTTCGACCCGGCAGGCGGGGGAGACCCAATCCTTTACCAACATCT
>Parupeneus_barberinus_4.26a_00.06.13.02.ULI
AGCCTTCTTATTCGTGCCGAGCTCAGCCAACCCGGCGCTCTTTTAGGTGACGACCAGATTTATAATGTAATCGTTACAGCACATGCCTTTGTAATAATTTTCTTCATGGTAATGCCAATTATGATTGGAGGGTTTGGTAA-CTGACTTATTCCACTCATGATCGGTGCACCCGACATGGCTTTCCCTCGAATGAACAACATGAGCTTCTGGCTACTCCCCCCTTCTTTCCTCCTCCTTCTTGCCTCTTCAGGTGTTGAAGCTGGAGCCGGAACTGGCTGAACAGTCTACCCCCCACTAGCAGGTAACCTGGCACACGCCGGAGCATCTGTTGACCTGACTATCTTCTCCCTTCACCTTGCAGGTATTTCTTCTATCCTAGGAGCTATTAACTTTATTACTACAATTATTAATATGAAGCCCCCTGCAATTTCACAGTACCAGACACCTCTGTTCGTCTGAGCCGTATTAATTACAGCCGTCCTACTCCTTCTGTCACTTCCAGTCCTTGCCGCCGGCATTACAATGCTACTCACAGATCGAAACTTAAATACAACTTTCTTCGACCCAGCGGGTGGGGGAGACCCAATCCTCTACCAGCACCT
>KF930236.1
AGCCTTCTTATTCGTGCCGAGCTCAGCCAACCCGGCGCTCTTTTAGGTGACGACCAGATTTATAATGTAATCGTTACAGCACATGCCTTTGTAATAATTTTCTTCATGGTAATGCCAATTATGATTGGAGGGTTTGGTAA-CTGACTTATTCCACTCATGATCGGTGCACCCGACATGGCTTTCCCTCGAATGAACAACATGAGCTTCTGGCTACTCCCCCCTTCTTTCCTCCTCCTCCTTGCCTCTTCAGGTGTTGAAGCTGGAGCCGGAACTGGCTGAACAGTTTACCCCCCACTAGCAGGTAACCTGGCACACGCCGGAGCATCTGTTGACCTGACTATCTTCTCCCTTCACCTTGCAGGTATTTCTTCTATCCTAGGGGCTATTAACTTTATTACTACAATTATTAATATGAAGCCCCCCGCAATTTCACAGTACCAGACACCTCTGTTCGTCTGAGCCGTATTAATTACAGCCGTCCTGCTCCTTCTGTCACTTCCAGTCCTTGCCGCCGGCATTACAATGCTACTCACAGATCGAAACTTAAATACAACTTTCTTCGACCCAGCGGGCGGGGGAGACCCAATCCTCTACCAGCACCT
>KP194644.1
AGCCTCCTTATTCGTGCCGAGCTCAGCCAACCCGGCGCTCTTTTAGGTGACGACCAAATTTATAATGTAATTGTTACAGCACATGCCTTTGTAATAATTTTCTTTATGGTAATGCCAATCATGATTGGAGGGTTCGGTAA-CTGACTTATTCCACTCATGATCGGAGCACCCGACATGGCTTTCCCTCGAATGAACAACATGAGCTTCTGGCTACTCCCTCCCTCTTTCCTACTTCTTCTTGCCTCTTCAGGTGTTGAAGCTGGGGCCGGAACTGGTTGAACAGTCTATCCCCCACTAGCAGGTAATCTAGCACATGCCGGAGCATCTGTCGACCTAACTATCTTCTCCCTCCACCTCGCAGGTATTTCTTCAATTCTAGGGGCTATTAATTTTATTACTACAATTATTAATATGAAACCCCCTGCAATTTCACAATACCAGACACCACTGTTCGTCTGAGCTGTATTAATTACAGCCGTGCTGCTCCTTCTGTCACTTCCAGTCCTTGCCGCTGGCATTACAATGCTACTCACAGATCGAAACCTAAATACAACTTTCTTCGACCCGGCAGGCGGGGGAGACCCAATCCTTTACCAACATCT
>KP194767.1
AGCCTCCTTATTCGTGCCGAGCTCAGCCAACCCGGCGCTCTTTTAGGTGACGACCAAATTTATAATGTAATTGTTACAGCACATGCCTTTGTAATAATTTTCTTTATGGTAATGCCAATCATGATTGGAGGGTTCGGTAA-CTGACTTATTCCACTCATGATCGGAGCACCCGACATGGCTTTCCCTCGAATGAACAACATGAGCTTCTGGCTACTCCCTCCCTCTTTCCTACTTCTTCTTGCCTCTTCAGGTGTTGAAGCTGGGGCCGGAACTGGTTGAACAGTCTATCCCCCACTAGCAGGTAATCTAGCACATGCCGGAGCATCTGTCGACCTAACTATCTTCTCCCTCCACCTCGCAGGTATTTCTTCAATTCTAGGGGCTATTAATTTTATTACTACAATTATTAATATGAAACCCCCTGCAATTTCACAATACCAGACACCACTGTTCGTCTGAGCTGTATTAATTACAGCCGTGCTGCTCCTTCTGTCACTTCCAGTCCTTGCCGCTGGCATTACAATGCTACTCACAGATCGAAACCTAAATACAACTTTCTTCGACCCGGCAGGCGGGGGAGACCCAATCCTTTACCAACATCT
>JQ350179.1
AGCCTTCTTATTCGTGCCGAGCTCAGCCAACCCGGCGCTCTTTTAGGTGACGACCAAATTTATAATGTAATTGTTACAGCACATGCCTTTGTAATAATTTTCTTTATGGTAATGCCAATTATGATTGGAGGGT-CGGTAAACTGACTTATTCCACTCATGATCGGAGCACCCGACATGGCTTTCCCTCGAATGAACAACATGAGCTTCTGGCTACTTCCTCCCTCTTTCCTACTTCTTCTTGCCTCTTCAGGTGTTGAAGCTGGAGCCGGAACTGGTTGAACAGTTTATCCCCCACTAGCAGGTAATCTAGCACATGCCGGAGCATCTGTTGACCTAACTATCTTCTCCCTCCACCTTGCAGGTATCTCTTCAATCCTAGGGGCTATTAATTTTATTACTACAATTATTAATATGAAACCCCCTGCAATTTCACAATACCAAACACCGCTGTTCGTCTGAGCTGTATTAATTACAGCCGTGCTACTCCTTTTATCACTTCCAGTCCTTGCCGCTGGCATTACAATGCTACTCACAGATCGAAACCTAAATACTACTTTCTTCGACCCGGCAGGCGGGGGAGACCCGATCCTTTACCAACATCT
>JQ350180.1
AGCCTTCTTATTCGTGCCGAGCTCAGCCAACCCGGCGCTCTTTTAGGTGACGACCAAATTTATAATGTAATTGTTACAGCACATGCCTTTGTAATAATTTTCTTTATGGTAATGCCAATTATGATTGGAGGGT-CGGTAAACTGACTTATTCCACTCATGATCGGAGCACCCGACATGGCTTTCCCTCGAATGAACAACATGAGCTTCTGGCTACTTCCTCCCTCTTTCCTACTTCTTCTTGCCTCTTCAGGTGTTGAAGCTGGAGCCGGAACTGGTTGAACAGTTTATCCCCCACTAGCAGGTAATCTAGCACATGCCGGAGCATCTGTTGACCTAACTATCTTCTCCCTCCACCTTGCAGGTATCTCTTCAATCCTAGGGGCTATTAATTTTATTACTACAATTATTAATATGAAACCCCCTGCAATTTCACAATACCAAACACCGCTGTTCGTCTGAGCTGTATTAATTACAGCCGTGCTACTCCTTTTATCACTTCCAGTCCTTGCCGCTGGCATTACAATGCTACTCACAGATCGAAACCTAAATACAACTTTCTTCGACCCGGCAGGCGGGGGAGACCCGATCCTTTACCAACATCT
>JQ431975.1
AGCCTTCTTATTCGTGCCGAGCTCAGCCAACCCGGCGCTCTTTTAGGTGACGACCAGATTTATAATGTAATCGTTACAGCACATGCCTTTGTAATAATTTTCTTCATGGTAATGCCAATTATGATTGGAGGGTTTGGTAA-CTGACTTATTCCACTCATGATCGGTGCACCCGACATGGCTTTCCCTCGAATGAACAACATGAGCTTCTGGCTACTCCCCCCTTCTTTCCTCCTCCTTCTTGCCTCTTCAGGTGTTGAAGCTGGAGCCGGAACTGGCTGAACAGTTTACCCCCCACTAGCAGGTAACCTGGCACACGCCGGAGCATCTGTTGACCTGACTATCTTCTCCCTTCACCTTGCAGGTATTTCTTCTATCCTAGGAGCTATTAACTTTATTACTACAATTATTAATATGAAGCCCCCTGCAATTTCACAGTACCAGACACCTCTGTTCGTCTGAGCCGTATTAATTACAGCCGTCCTACTCCTTCTGTCACTTCCAGTCCTTGCCGCCGGCATTACAATGCTACTCACAGATCGAAACTTAAATACAACTTTCTTCGACCCAGCGGGTGGGGGAGACCCAATCCTCTACCAGCACCT
>JQ431976.1
AGCCTTCTTATTCGTGCCGAGCTCAGCCAACCCGGCGCTCTTTTAGGTGACGACCAGATTTATAATGTAATCGTTACAGCACATGCCTTTGTAATAATTTTCTTCATGGTAATGCCAATTATGATTGGAGGGTTTGGTAA-CTGACTTATTCCACTCATGATCGGTGCACCCGACATGGCTTTCCCTCGAATGAACAACATGAGCTTCTGGCTACTCCCCCCTTCTTTCCTCCTCCTTCTTGCCTCTTCAGGTGTTGAAGCTGGAGCCGGAACTGGCTGAACAGTTTACCCCCCACTAGCAGGTAACCTGGCACACGCCGGAGCATCTGTTGACCTGACTATCTTCTCCCTTCACCTTGCAGGTATTTCTTCTATCCTAGGAGCTATTAACTTTATTACTACAATTATTAATATGAAGCCCCCTGCAATTTCACAGTACCAGACACCTCTGTTCGTCTGAGCCGTATTAATTACAGCCGTCCTACTCCTTCTGTCACTTCCAGTCCTTGCCGCCGGCATTACAATGCTACTCACAGATCGAAACTTAAATACAACTTTCTTCGACCCAGCGGGTGGGGGAGACCCAATCCTCTACCAGCACCT
>EU148576.1
AGCCTTCTTATTCGTGCCGAGCTCAGCCAGCCCGGCGCTCTTCTGGGCGACGACCAAATTTACAACGTAATTGTTACAGCACATGCTTTTGTAATAATTTTCTTCATGGTAATGCCGATTATGATTGGAGGGTTTGGCAA-CTGACTTATCCCACTCATGATTGGTGCGCCAGACATGGCCTTCCCTCGAATGAACAACATGAGCTTCTGGCTACTCCCCCCTTCTTTCCTTCTCCTCCTCGCCTCTTCAGGTGTTGAAGCTGGGGCAGGAACCGGTTGAACAGTTTACCCACCACTAGCGGGCAATCTAGCACACGCCGGAGCATCCGTTGACCTTACTATCTTCTCCCTCCACCTCGCAGGTATTTCCTCTATCCTGGGAGCTATTAATTTTATTACCACAATTATTAATATGAAGCCCCCTGCAATTTCACAGTACCAAACACCCCTGTTCGTATGAGCTGTTCTAATTACAGCCGTCCTACTTCTTCTGTCACTCCCCGTGCTTGCCGCTGGCATTACGATGCTGCTGACAGACCGAAACCTAAATACAACCTTCTTCGACCCGGCGGGAGGAGGAGACCCAATCCTTTATCAGCACCT
>EU148577.1
AGCCTTCTTATTCGTGCCGAGCTCAGCCAGCCCGGCGCTCTTCTGGGCGACGACCAAATTTACAACGTAATTGTTACAGCACATGCTTTTGTAATAATTTTCTTCATGGTAATGCCGATTATGATTGGAGGGTTTGGCAA-CTGACTTATCCCACTCATGATTGGTGCGCCAGACATGGCCTTCCCTCGAATGAACAACATGAGCTTCTGGCTACTCCCCCCTTCTTTCCTTCTCCTCCTCGCCTCTTCAGGTGTTGAAGCTGGGGCAGGAACCGGTTGAACAGTTTACCCACCACTAGCGGGCAATCTAGCACACGCCGGAGCATCCGTTGACCTTACTATCTTCTCCCTCCACCTCGCAGGTATTTCCTCTATCCTGGGAGCTATTAATTTTATTACCACAATTATTAATATGAAGCCCCCTGCAATTTCACAGTACCAAACACCCCTGTTCGTATGAGCTGTTCTAATTACAGCCGTCCTACTTCTTCTGTCACTCCCCGTGCTTGCCGCTGGCATTACGATGCTGCTGACAGACCGAAACCTAAATACAACCTTCTTCGACCCGGCGGGAGGAGGAGACCCAATCCTTTATCAGCACCT
>KJ968192.1
AGCCTTCTTATTCGTGCCGAGCTCAGCCAACCCGGCGCTCTTTTAGGTGACGACCAGATTTATAATGTAATCGTTACAGCACATGCCTTTGTAATAATTTTCTTCATGGTAATGCCAATTATGATTGGAGGGTTTGGTAA-CTGACTTATTCCACTCATGATCGGTGCACCCGACATGGCTTTCCCTCGAATGAACAACATGAGCTTCTGGCTACTCCCCCCTTCTTTCCTCCTCCTTCTTGCCTCTTCAGGTGTTGAAGCTGGAGCCGGAACTGGCTGAACAGTTTACCCCCCACTAGCAGGTAACCTGGCACACGCCGGAGCATCTGTTGACCTGACTATCTTCTCCCTTCACCTTGCAGGTATTTCTTCTATCCTAGGAGCTATTAACTTTATTACTACAATTATTAATATGAAGCCCCCTGCAATTTCACAGTACCAGACACCTCTGTTCGTCTGAGCCGTATTAATTACAGCCGTCCTACTCCTTCTGTCACTTCCAGTCCTTGCCGCCGGCATTACAATGCTACTCACAGATCGAAACTTAAATACAACTTTCTTCGACCCAGCGGGTGGGGGAGACCCAATCCTCTACCAGCACCT
>KJ968193.1
AGCCTTCTTATTCGTGCCGAGCTCAGCCAACCCGGCGCTCTTTTAGGTGACGACCAGATTTATAATGTAATCGTTACAGCACATGCCTTTGTAATAATTTTCTTCATGGTAATGCCAATTATGATTGGAGGGTTTGGTAA-CTGACTTATTCCACTCATGATCGGTGCACCCGACATGGCTTTCCCTCGAATGAACAACATGAGCTTCTGGCTACTCCCCCCTTCTTTCCTCCTCCTTCTTGCCTCTTCAGGTGTTGAAGCTGGAGCCGGAACTGGCTGAACAGTTTACCCCCCACTAGCAGGTAACCTGGCACACGCCGGAGCATCTGTTGACCTGACTATCTTCTCCCTTCACCTTGCAGGTATTTCTTCTATCCTAGGAGCTATTAACTTTATTACTACAATTATTAATATGAAGCCCCCTGCAATTTCACAGTACCAGACACCTCTGTTCGTCTGAGCCGTATTAATTACAGCCGTCCTACTCCTTCTGTCACTTCCAGTCCTTGCCGCCGGCATTACAATGCTACTCACAGATCGAAACTTAAATACAACTTTCTTCGACCCAGCGGGTGGGGGAGACCCAATCCTCTACCAGCACCT
>KJ968194.1
AGCCTTCTTATTCGTGCCGAGCTCAGCCAACCCGGCGCTCTTTTAGGTGACGACCAGATTTATAATGTAATCGTTACAGCACATGCCTTTGTAATAATTTTCTTCATGGTAATGCCAATTATGATTGGAGGGTTTGGTAA-CTGACTTATTCCACTCATGATCGGTGCACCCGACATGGCTTTCCCTCGAATGAACAACATGAGCTTCTGGCTACTCCCCCCTTCTTTCCTCCTCCTTCTTGCCTCTTCAGGTGTTGAAGCTGGAGCCGGAACTGGCTGAACAGTTTACCCCCCACTAGCAGGTAACCTGGCACACGCCGGAGCATCTGTTGACCTGACTATCTTCTCCCTTCACCTTGCAGGTATTTCTTCTATCCTAGGAGCTATTAACTTTATTACTACAATTATTAATATGAAGCCCCCTGCAATTTCACAGTACCAGACACCTCTGTTCGTCTGAGCCGTATTAATTACAGCCGTCCTACTCCTTCTGTCACTTCCAGTCCTTGCCGCCGGCATTACAATGCTACTCACAGATCGAAACTTAAATACAACTTTCTTCGACCCAGCGGGTGGGGGAGACCCAATCCTCTACCAGCACCT
>KF009640.1
AGCCTCCTTATTCGTGCCGAGCTCAGCCAACCCGGCGCTCTTTTAGGTGACGACCAAATTTATAATGTAATTGTTACAGCACATGCCTTTGTAATAATTTTCTTTATGGTAATGCCAATTATGATTGGAGGGTTCGGTAA-CTGACTTATTCCACTCATGATCGGAGCACCCGACATGGCTTTCCCTCGAATGAACAACATGAGCTTCTGGCTACTCCCTCCCTCTTTCCTACTTCTTCTTGCCTCTTCAGGTGTTGAAGCTGGGGCCGGAACTGGTTGAACAGTCTATCCCCCACTAGCAGGTAATCTAGCACATGCCGGAGCATCTGTCGACCTAACTATCTTCTCCCTCCACCTCGCAGGTATTTCTTCAATTCTAGGGGCTATTAATTTTATTACTACAATTATTAATATGAAACCCCCTGCAATTTCACAATACCAGACACCACTGTTCGTCTGAGCTGTATTAATTACAGCCGTGCTGCTCCTTCTGTCACTTCCAGTCCTTGCCGCTGGCATTACAATGCTACTCACAGATCGAAACCTAAATACAACTTTCTTCGACCCGGCAGGCGGGGGAGACCCAATCCTTTACCAACATCT
>KF809411.1
AGCCTCCTTATTCGTGCCGAGCTCAGCCAACCCGGCGCTCTTTTAGGTGACGACCAAATTTATAATGTAATTGTTACAGCACATGCCTTTGTAATAATTTTCTTTATGGTAATGCCAATCATGATTGGAGGGTTCGGTAA-CTGACTTATTCCACTCATGATCGGAGCACCCGACATGGCTTTCCCTCGAATGAACAACATGAGCTTCTGGCTACTCCCTCCCTCTTTCCTACTTCTTCTTGCCTCTTCAGGTGTTGAAGCTGGGGCCGGAACTGGTTGAACAGTCTATCCCCCACTAGCAGGTAATCTAGCACATGCCGGAGCATCTGTCGACCTAACTATCTTCTCCCTCCACCTCGCAGGTATTTCTTCAATTCTAGGGGCTATTAATTTTATTACTACAATTATTAATATGAAACCCCCTGCAATTTCACAATACCAGACACCACTGTTCGTCTGAGCTGTATTAATTACAGCCGTGCTGCTCCTTCTGTCACTTCCAGTCCTTGCCGCTGGCATTACAATGCTACTCACAGATCGAAACCTAAATACAACTTTCTTCGACCCGGCAGGCGGGGGAGACCCAATCCTTTACCAACATCT
