# Supplementary material for: Haplotype network branch diversity, a new metric combining genetic and topological diversity to compare the complexity of haplotype networks
Source: PLoS One. 2021 Jun 30;16(6):e0251878. doi: 10.1371/journal.pone.0251878 (PMC8244886; doi:10.1371/journal.pone.0251878)
Supplement: S13 File — (CSV) [file pone.0251878.s018.csv]

sample	site
KF009639.1	Philippines
KC970491.1	Philippines
Parupeneus_barberinus_4.26a_00.06.13.02.ULI	Ulithi
KF930236.1	Seychelles
KP194644.1	Lizard
KP194767.1	Lizard
JQ350179.1	Madagascar
JQ350180.1	Madagascar
JQ431975.1	French_Polynesia
JQ431976.1	French_Polynesia
EU148576.1	India
EU148577.1	India
KJ968192.1	French_Polynesia
KJ968193.1	French_Polynesia
KJ968194.1	French_Polynesia
KF009640.1	Philippines
KF809411.1	Philippines
