# Supplementary material for: Haplotype network branch diversity, a new metric combining genetic and topological diversity to compare the complexity of haplotype networks
Source: PLoS One. 2021 Jun 30;16(6):e0251878. doi: 10.1371/journal.pone.0251878 (PMC8244886; doi:10.1371/journal.pone.0251878)
Supplement: S14 File — Sequence data for Fig 2, Panel A. (FASTA) [file pone.0251878.s019.fasta]

>JX192142.1 Atractoscion aequidens isolate GA160 D-loop, partial sequence; mitochondrial
TTTTTTTCTGGTTTCCTTTCACTTTGCATTTCACAGTGTTTGTAAAATGAAAAATAGGGTTGAACATTTCCCTT---GCGCGCAAAAGAAAATAGTGAGTGGTAAAAGTCATTATTCAAGAATAACATATTAGGATATCAAGTGCATAA-ACATGACTTATCACCTGGGAGATATCTAAGATGCCCCGGGGTTTCTGCGCGT-AAACCCCCCTACCCCCCAAAACTCCTGAGATCATTAACATTCCTGAAAACCCCCCGTAAACAGGAAAATCCCTAGCAGTAAAATTTTTAGCCCAAAGTGTATCTTTTTACATTATTAAAATAATATGCA--
>JX192143.1 Atractoscion aequidens isolate GA162 D-loop, partial sequence; mitochondrial
TTTTTTTCTGGTTTCCTTTCACTTTGCATTTCACAGTGTTTGTAAAATGAAAAATAAGGTTGAACATTTCCCTT---GCGCGCAAAAGAAAATAGTGAGTGATAAAAGTCATTATTCAAGAATAACATATTAGGATATCAAGTGCATAA-ACATGACTTATCACCTGGGAGATATCTAAGATGCCCCGGGGTTTCTGCGCGT-AAACCCCCCTACCCCCCAAAACTCCTGAGATCATTAACATTCCTGAAAACCCCCCGTAAACAGGAAAATCCCTAGCAGTAAAATTTTTAGCCCAAAGTGTATCTTTTTACATTATTAAAATAATATGCA--
>JX192144.1 Atractoscion aequidens isolate GA166 D-loop, partial sequence; mitochondrial
TTTTTTTCTGGTTTCCTTTCACTTTGCATTTCACAGTGTTTGTAAAATGAAAAATAAGGTTGAACATTTCCCTT---GCGCGCAAA-GAAAATAGTGAGTGATAAAAGTCATTATTCAAGAATAACATATTAGGATATCAAGTGCATAA-ACATGACTTATCACCTGGGAGATATCTAAGATGCCCCGGGGTTTCTGCGCGT-AAACCCCCCTACCCCCCAAAACTCCTGAGATCATTAACATTCCTGAAAACCCCCCGTAAACAGGAAAATCCCTAGCAGTAAAATTTTTAGCCCAAAGTGTATCTTTTTACATTATTAAAATAATATGCA--
>JX192145.1 Atractoscion aequidens isolate GA168 D-loop, partial sequence; mitochondrial
TTTTTTTCTGGTTTCCTTTCACTTTGCATTTCACAGTGTTTGTAAAATGGAAAATAAGGTTGAACATTTCCCTT---GCGCGCAAA--AAAATAGTGAATGATAAAAGTCATTATTCAAGAATAACATATTAGGATATCAAGTGCATAA-ACATGACTTATCACCTGGGAGATATCTAAGATGCCCCGGGGTTTCTGCGCGT-AAACCCCCCTACCCCCCAAAACTCCTGAGATCATTAACATTCCTGAAAACCCCCCGTAAACAGGAAAATCCCTAGCAGTAAAATTTTTAGCCCAAAGTGTATCTTTTTACATTATTAAAATAATATGCA--
>JX192146.1 Atractoscion aequidens isolate GA170 D-loop, partial sequence; mitochondrial
TTTTTTTCTGGTTTCCTTTCACTTTGCATTTCACAGTGTTTGTAAAATGAAAAATAGGGTTGAACATTTCCCTT---GCGCGCAAAAGAAAATAGTGAGTGGTAAAAGTCATTATTCAAGAATAACATATTAGGATATCAAGTGCATAA-ACATGACTTATCACCTGGGAGATATCTAAGATGCCCCGGGGTTTCTGCGCGT-AAACCCCCCTACCCCCCAAAACTCCTGAGATCATTAACATTCCTGAAAACCCCCCGTAAACAGGAAAATCCCTAGCAGTAAAATTTTTAGCCCAAAGTGTATCTTTTTACATTATTAAAATAATATGCA--
>JX192147.1 Atractoscion aequidens isolate GA171 D-loop, partial sequence; mitochondrial
TTTTTTTCTGGTTTCCTTTCACTTTGCATTTCACAGTGTTTGTAAAATGAAAAATAAGGTTGAACATTTCCCTT---GCGCGCAAAAGAAAATAGTGAGTGATAAAAGTCATTATTCAAGAATAACATATTAGGATATCAAGTGCATAA-ACATGACTTATCACCTGGGAGATATCTAAGATGCCCCGGGGTTTCTGCGCGT-AAACCCCCCTACCCCCCAAAACTCCTGAGATCATTAACATTCCTGAAAACCCCCCGTAAACAGGAAAATCCCTAGCAGTAAAATTTTTAGCCCAAAGTGTATCTTTTTACATTATTAAAATAATATGCA--
>JX192148.1 Atractoscion aequidens isolate GA173 D-loop, partial sequence; mitochondrial
TTTTTTTCTGGTTTCCTTTCACTTTGCATTTCACAGTGTTTGTAAAATGAAAAATAAGGTTGAACATTTCCCTT---GCGCGCAAAAGAAAATAGTGAGTGATAAAAGTCATTATTCAAGAATAACATATTAGGATATCAAGTGCATAA-ACATGACTTATCACCTGGGAGATATCTAAGATGCCCCGGGGTTTCTGCGCGT-AAACCCCCCTACCCCCCAAAACTCCTGAGATCATTAACATTCCTGAAAACCCCCCGTAAACAGGAAAATCCCTAGCAGTAAAATTTTTAGCCCAAAGTGTATCTTTTTACATTATTAAAATAATATGCA--
>JX192149.1 Atractoscion aequidens isolate GA179 D-loop, partial sequence; mitochondrial
TTTTTTTCTGGTTTCCTTTCACTTTGCATTTCACAGTGTTTGTAAAATGAAAAATAGGGTTGAACATTTCCCTT---GCGCGCAAAAGAAAATAGTGAGTGGTAAAAGTCATTATTCAAGAATAACATATTAGGATATCAAGTGCATAA-ACATGACTTATCACCTGGGAGATATCTAAGATGCCCCGGGGTTTCTGCGCGT-AAACCCCCCTACCCCCCAAAACTCCTGAGATCATTAACATTCCTGAAAACCCCCCGTAAACAGGAAAATCCCTAGCAGTAAAATTTTTAGCCCAAAGTGTATCTTTTTACATTATTAAAATAATATGCA--
>JX192150.1 Atractoscion aequidens isolate GA184 D-loop, partial sequence; mitochondrial
TTTTTTTCTGGTTTCCTTTCACTTTGCATTTCACAGTGTTTGTAAAATGAAAAATAGGGTTGAACATTTCCCTT---GCGCGCAAAAGAAAATAGTGAGTGGTAAAAGTCATTATTCAAGAATAACATATTAGGATATCAAGTGCATAA-ACATGACTTATCACCTGGGAGATATCTAAGATGCCCCGGGGTTTCTGCGCGT-AAACCCCCCTACCCCCCAAAACTCCTGAGATCATTAACATTCCTGAAAACCCCCCGTAAACAGGAAAATCCCTAGCAGTAAAATTTTTAGCCCAAAGTGTATCTTTTTACATTATTAAAATAATATGCA--
>JX192151.1 Atractoscion aequidens isolate GA180 D-loop, partial sequence; mitochondrial
TTTTTTTCTGGTTTCCTTTCACTTTGCATTTCACAGTGTTTGTAAAATGAAAAATAAGGTTGAACATTTCCCTT---GCGCGCAAAGAAAAATAGTGAGTGATAAAAGTCATTATTCAAGAATAACATATTAGGATATCAAGTGCATAA-ACATGACTTATCACCTGGGAGATATCTAAGATGCCCCGGGGTTTCTGCGCGT-AAACCCCCCTACCCCCCAAAACTCCTGAGATCATTAACATTCCTGAAAACCCCCCGTAAACAGGAAAATCCCTAGCAGTAAAATTTTTAGCCCAAAGTGTATCTTTTTACATTATTAAAATAATATGCA--
>JX192152.1 Atractoscion aequidens isolate GA181 D-loop, partial sequence; mitochondrial
TTTTTTTCTGGTTTCCTTTCACTTTGCATTTCACAGTGTTTGTAAAATGAAAAACAAGGTTGAACATTTCCCTT---GCGCGCAAAAGAAAAT-GTGAATGATAAAAGTCATTATTCAAGAATAACATATTAGGATATCAAGTGCATAA-ACATGACTTATCACCTGGGAGATATCTAAGATGCCCCGGGGTTTCTGCGCGT-AAACCCCCCTACCCCCCAAAACTCCTGAGATCATTAACATTCCTGAAAACCCCCCGTAAACAGGAAAATCCCTAGCAGTAAAATTTTTAGCCCAAAGTGTATCTTTTTACATTATTAAAATAATATGCA--
>JX192153.1 Atractoscion aequidens isolate GA175 D-loop, partial sequence; mitochondrial
TTTTTTTCTGGTTTCCTTTCACTTTGCATTTCACAGTGTTTGTAAAATGAAAAATAAGGTTGAACATTTCCCTT---GCGCGCAAAAGAAAATAGTGAGTGATAAAAGTCATTATTCAAGAATAACATATTAGGATATCAAGTGCATAA-ACATGACTTATCACCTGGGAGATATCTAAGATGCCCCGGGGTTTCTGCGCGT-AAACCCCCCTACCCCCCAAAACTCCTGAGATCATTAACATTCCTGAAAACCCCCCGTAAACAGGAAAATCCCTAGCAGTAAAATTTTTAGCCCAAAGTGTATCTTTTTACATTATTAAAATAATATGCA--
>JX192154.1 Atractoscion aequidens isolate GA182 D-loop, partial sequence; mitochondrial
TTTTTTTCTGGTTTCCTTTCACTTTGCATTTCACAGTGTTTGTAAAATGAAAAATAAGGTTGAACATTTCCCTT---GCGCGCAAAAGAAAATAGTGAGTGATAAAAGTCATTATTCAAGAATAACATATTAGGATATCAAGTGCATAA-ACATGACTTATCACCTGGGAGATATCTAAGATGCCCCGGGGTTTCTGCGCGT-AAACCCCCCTACCCCCCAAAACTCCTGAGATCATTAACATTCCTGAAAACCCCCCGTAAACAGGAAAATCCCTAGCAGTAAAATTTTTAGCCCAAAGTGTATCTTTTTACATTATTAAAATAATATGCA--
>JX192155.1 Atractoscion aequidens isolate GA176 D-loop, partial sequence; mitochondrial
TTTTTTTCTGGTTTCCTTTCACTTTGCATTTCACAGTGTTTGTAAAATGAAAAATAAGGTTGAACATTTCCCTT---GCGCGTAAAAGGAAATAGTGAATGATAAAAGTCATTACTCAAGAATAACATATTAGGATATCAAGTGCATAA-ACATGACTTATCACCTGGGAGATATCTAAGATGCCCCGGGGTTTCTGCGCGT-AAACCCCCCTACCCCCCAAAACTCCTGAGATCATTAACATTCCTGAAAACCCCCCGTAAACAGGAAAATCCCTAGCAGTAAAATTTTTAGCCCAAAGTGTATCTTTTTACATTATTAAAATAATATGCA--
>JX192156.1 Atractoscion aequidens isolate GA185 D-loop, partial sequence; mitochondrial
TTTTTTTCTGGTTTCCTTTCACTTTGCATTTCACAGTGTTTGTAAAATGAAAAATAGGGTTGAACATTTCCCTT---GCGCGCAAAAGAAAATAGTGAGTGGTAAAAGTCATTATTCAAGAATAACATATTAGGATATCAAGTGCATAA-ACATGACTTATCACCTGGGAGATATCTAAGATGCCCCGGGGTTTCTGCGCGT-AAACCCCCCTACCCCCCAAAACTCCTGAGATCATTAACATTCCTGAAAACCCCCCGTAAACAGGAAAATCCCTAGCAGTAAAATTTTTAGCCCAAAGTGTATCTTTTTACATTATTAAAATAATATGCA--
>JX192157.1 Atractoscion aequidens isolate GA154 D-loop, partial sequence; mitochondrial
TTTTTTTCTGGTTTCCTTTCACTTTGCATTTCACAGTGTTTGTAAAATGAAAAATAGGGTTGAACATTTCCCTT---GCGCGCAAAAGAAAATAGTGAGTGGTAAAAGTCATTATTCAAGAATAACATATTAGGATATCAAGTGCATAA-ACATGACTTATCACCTGGGAGATATCTAAGATGCCCCGGGGTTTCTGCGCGT-AAACCCCCCTACCCCCCAAAACTCCTGAGATCATTAACATTCCTGAAAACCCCCCGTAAACAGGAAAATCCCTAGCAGTAAAATTTTTAGCCCAAAGTGTATCTTTTTACATTATTAAAATAATATGCA--
>JX192158.1 Atractoscion aequidens isolate GA156 D-loop, partial sequence; mitochondrial
TTTTTTTCTGGTTTCCTTTCACTTTGCATTTCACAGTGTTTGTAAAATGAAAAATAAGGTTGAACATTTCCCTT---GCGCGCAAAAGAAAATAGTGAGTGATAAAAGTCATTATTCAAGAATAACATATTAGGATATCAAGTGCATAA-ACATGACTTATCACCTGGGAGATATCTAAGATGCCCCGGGGTTTCTGCGCGT-AAACCCCCCTACCCCCCAAAACTCCTGAGATCATTAACATTCCTGAAAACCCCCCGTAAACAGGAAAATCCCTAGCAGTAAAATTTTTAGCCCAAAGTGTATCTTTTTACATTATTAAAATAATATGCA--
>JX192159.1 Atractoscion aequidens isolate GA159 D-loop, partial sequence; mitochondrial
TTTTTTTCTGGTTTCCTTTCACTTTGCATTTCACAGTGTTTGTAAAATGGAAAATAAGGTTGAACATTTCCCTT---GCGCGCAGGA-AAAATAGTGAATGATAAAAGTCATTATTCAAGAATAACATATTAGGATATCAAGTGCATAA-ACATGACTTATCACCTGGGAGATATCTAAGATGCCCCGGGGTTTCTGCGCGT-AAACCCCCCTACCCCCCAAAACTCCTGAGATCATTAACATTCCTGAAAACCCCCCGTAAACAGGAAAATCCCTAGCAGTAAAATTTTTAGCCCAAAGTGTATCTTTTTACATTATTAAAATAATATGCA--
>JX192160.1 Atractoscion aequidens isolate GA157 D-loop, partial sequence; mitochondrial
TTTTTTTCTGGTTTCCTTTCACTTTGCATTTCACAGTGTTTGTAAAATGAAAAATAAGGTTGAACATTTCCCTT---GCGCGCAAAGAAAAATAGTGAGTGATAAAAGTCATTATTCAAGAATAACATATTAGGATATCAAGTGCATAA-ACATGACTTATCACCTGGGAGATATCTAAGATGCCCCGGGGTTTCTGCGCGT-AAACCCCCCTACCCCCCAAAACTCCTGAGATCATTAACATTCCTGAAAACCCCCCGTAAACAGGAAAATCCCTAGCAGTAAAATTTTTAGCCCAAAGTGTATCTTTTTACATTATTAAAATAATATGCA--
>JX192161.1 Atractoscion aequidens isolate GA169 D-loop, partial sequence; mitochondrial
TTTTTTTCTGGTTTCCTTTCACTTTGCATTTCACAGTGTTTGTAAAATGAAAAATAGGGTTGAACATTTCCCTT---GCGCGCAAAAGAAAATAGTGAGTGGTAAAAGTCATTATTCAAGAATAACATATTAGGATATCAAGTGCATAA-ACATGACTTATCACCTGGGAGATATCTAAGATGCCCCGGGGTTTCTGCGCGT-AAACCCCCCTACCCCCCAAAACTCCTGAGATCATTAACATTCCTGAAAACCCCCCGTAAACAGGAAAATCCCTAGCAGTAAAATTTTTAGCCCAAAGTGTATCTTTTTACATTATTAAAATAATATGCA--
>JX192162.1 Atractoscion aequidens isolate GA186 D-loop, partial sequence; mitochondrial
TTTTTTTCTGGTTTCCTTTCACTTTGCATTTCACAGTGTTTGTAAAATGAAAAACAAGGTTGAACATTTCCCTT---GCGCGCAAAAGAAAATGATGAATGATAAAAGTCATTATTCAAGAATAACATATTAGGATATCAAGTGCATAA-ACATGACTTATCACCTGGGAGATATCTAAGATGCCCCGGGGTTTCTGCGCGT-AAACCCCCCTACCCCCCAAAACTCCTGAGATCATTAACATTCCTGAAAACCCCCCGTAAACAGGAAAATCCCTAGCAGTAAAATTTTTAGCCCAAAGTGTATCTTTTTACATTATTAAAATAATATGCA--
>JX192163.1 Atractoscion aequidens isolate GA200 D-loop, partial sequence; mitochondrial
TTTTTTTCTGGTTTCCTTTCACTTTGCATTTCACAGTGTTTGTAAAATGAAAAATAGGGTTGAACATTTCCCTT---GCGCGCAAAAGAAAATAGTGAGTGGTAAAAGTCATTATTCAAGAATAACATATTAGGATATCAAGTGCATAA-ACATGACTTATCACCTGGGAGATATCTAAGATGCCCCGGGGTTTCTGCGCGT-AAACCCCCCTACCCCCCAAAACTCCTGAGATCATTAACATTCCTGAAAACCCCCCGTAAACAGGAAAATCCCTAGCAGTAAAATTTTTAGCCCAAAGTGTATCTTTTTACATTATTAAAATAATATGCA--
>JX192164.1 Atractoscion aequidens isolate GA201 D-loop, partial sequence; mitochondrial
TTTTTTTCTGGTTTCCTTTCACTTTGCATTTCACAGTGTTTGTAAAATGAAAAATAAGGTTGAACATTTCCCTT---GCGCGCAAAAGAAAATAGTGAGTGATAAAAGTCATTATTCAAGAATAACATATTAGAATATCAAGTGCATAA-ACATGACTTATCACCTGGGAGATATCTAAGATGCCCCGGGGTTTCTGCGCGT-AAACCCCCCTACCCCCCAAAACTCCTGAGATCATTAACATTCCTGAAAACCCCCCGTAAACAGGAAAATCCCTAGCAGTAAAATTTTTAGCCCAAAGTGTATCTTTTTACATTATTAAAATAATATGCA--
>JX192165.1 Atractoscion aequidens isolate GA203 D-loop, partial sequence; mitochondrial
TTTTTTTCTGGTTTCCTTTCACTTTGCATTTCACAGTGTTTGTAAAATGAAAAATAGGGTTGAACATTTCCCTT---GCGCGCAAAAGAAAATAGTGAGTGGTAAAAGTCATTATTCAAGAATAACATATTAGGATATCAAGTGCATAA-ACATGACTTATCACCTGGGAGATATCTAAGATGCCCCGGGGTTTCTGCGCGT-AAACCCCCCTACCCCCCAAAACTCCTGAGATCATTAACATTCCTGAAAACCCCCCGTAAACAGGAAAATCCCTAGCAGTAAAATTTTTAGCCCAAAGTGTATCTTTTTACATTATTAAAATAATATGCA--
>JX192166.1 Atractoscion aequidens isolate GA378 D-loop, partial sequence; mitochondrial
TTTTTTTCTGGTTTCCTTTCACTTTGCATTTCACAGTGTTTGTAAAATGGAAAATAAGGTTGAACATTTCCCTT---GCGCGCAAAGAAAAATAGTGAGTGATAAAAGTCATTATTCAAGAATAACATATTAGGATATCAAGTGCATAA-ACATGACTTATCACCTGGGAGATATCTAAGATGCCCCGGGGTTTCTGCGCGT-AAACCCCCCTACCCCCCAAAACTCCTGAGATCATTAACATTCCTGAAAACCCCCCGTAAACAGGAAAATCCCTAGCAGTAAAATTTTTAGCCCAAAGTGTATCTTTTTACATTATTAAAATAATATGCA--
>JX192167.1 Atractoscion aequidens isolate GA364 D-loop, partial sequence; mitochondrial
TTTTTTTCTGGTTTCCTTTCACTTTGCATTTCACAGTGTTTGTAAAATGAAAAATAGGGTTGAACATTTCCCTT---GCGCGCAAAAGGAAATAGTGAATGATAAAAGTCATTATTTAAGAATAACATATTAGGATATCAAGTGCATAA-ACATGACTTATCACCTGGGAGATATCTAAGATGCCCCGGGGTTTCTGCGCGT-AAACCCCCCTACCCCCCAAAACTCCTGAGATCATTAACATTCCTGAAAACCCCCCGTAAACAGGAAAATCCCTAGCAGTAAAATTTTTAGCCCAAAGTGTATCTTTTTACATTATTAAAATAATATGCA--
>JX192168.1 Atractoscion aequidens isolate GA368 D-loop, partial sequence; mitochondrial
TTTTTTTCTGGTTTCCTTTCACTTTGCATTTCACAGTGTTTGTAAAATGAAAAATAGGGTTGAACATTTCCCTT---GCGCGCAAAAGAAAATAGTGAGTGATAAAAGTCATTATTCAAGAATAACATATTAGGATATCAAGTGCATAA-ACATGACTTATCACCTGGGAGATATCTAAGATGCCCCGGGGTTTCTGCGCGT-AAACCCCCCTACCCCCCAAAACTCCTGAGATCATTAACATTCCTGAAAACCCCCCGTAAACAGGAAAATCCCTAGCAGTAAAATTTTTAGCCCAAAGTGTATCTTTTTACATTATTAAAATAATATGCA--
>JX192169.1 Atractoscion aequidens isolate GA379 D-loop, partial sequence; mitochondrial
TTTTTTTCTGGTTTCCTTTCACTTTGCATTTCACAGTGTTTGTAAAATGAAAAATAGGGTTGAACATTTCCCTT---GCGCGCAAAAGAAAATAGTGAGTGATAAAAGTCATTATTCAAGAATAACATATTAGGATATCAAGTGCATAA-ACATGACTTATCACCTGGGAGATATCTAAGATGCCCCGGGGTTTCTGCGCGT-AAACCCCCCTACCCCCCAAAACTCCTGAGATCATTAACATTCCTGAAAACCCCCCGTAAACAGGAAAATCCCTAGCAGTAAAATTTTTAGCCCAAAGTGTATCTTTTTACATTATTAAAATAATATGCA--
>JX192170.1 Atractoscion aequidens isolate GA381 D-loop, partial sequence; mitochondrial
TTTTTTTCTGGTTTCCTTTCACTTTGCATTTCACAGTGTTTGTAAAATGAAAAATAGGGTTGAACATTTCCCTT---GCGCGCAAAAGAAAATAGTGAGTGGTAAAAGTCATTATTCAAGAATAACATATTAGGATATCAAGTGCATAA-ACATGACTTATCACCTGGGAGATATCTAAGATGCCCCGGGGTTTCTGCGCGT-AAACCCCCCTACCCCCCAAAACTCCTGAGATCATTAACATTCCTGAAAACCCCCCGTAAACAGGAAAATCCCTAGCAGTAAAATTTTTAGCCCAAAGTGTATCTTTTTACATTATTAAAATAATATGCA--
>JX192171.1 Atractoscion aequidens isolate GA370 D-loop, partial sequence; mitochondrial
TTTTTTTCTGGTTTCCTTTCACTTTGCATTTCACAGTGTTTGTAAAATGGAAAATAAGGTTGAACATTTCCCTT---GCGCGCAGGA-AAAGTAGTGAATGATAAAAGTCATTATTCAAGAATAACATATTAGGATATCAAGTGCATAA-ACATGACTTATCACCTGGGAGATATCTAAGATGCCCCGGGGTTTCTGCGCGT-AAACCCCCCTACCCCCCAAAACTCCTGAGATCATTAACATTCCTGAAAACCCCCCGTAAACAGGAAAATCCCTAGCAGTAAAATTTTTAGCCCAAAGTGTATCTTTTTACATTATTAAAATAATATGCA--
>JX192172.1 Atractoscion aequidens isolate GA367 D-loop, partial sequence; mitochondrial
TTTTTTTCTGGTTTCCTTTCACTTTGCATTTCACAGTGTTTGTAAAATGAAAAATAAGGTTGAACATTTCCCTT---GCGCGCAAAAGAAAATAGTGAGTGATAAAAGTCATTATTCAAGAATAACATATTAGGATATCAAGTGCATAA-ACATGACTTATCACCTGGGAGATATCTAAGATGCCCCGGGGTTTCTGCGCGT-AAACCCCCCTACCCCCCAAAACTCCTGAGATCATTAACATTCCTGAAAACCCCCCGTAAACAGGAAAATCCCTAGCAGTAAAATTTTTAGCCCAAAGTGTATCTTTTTACATTATTAAAATAATATGCA--
>JX192173.1 Atractoscion aequidens isolate GA371 D-loop, partial sequence; mitochondrial
TTTTTTTCTGGTTTCCTTTCACTTTGCATTTCACAGTGTTTGTAAAATGAAAAATAGGGTTGAACATTTCCCTT---GCGCGCAAAAGAAAATAGTGAGTGGTAAAAGTCATTATTCAAGAATAACATATTAGGATATCAAGTGCATAA-ACATGACTTATCACCTGGGAGATATCTAAGATGCCCCGGGGTTTCTGCGCGT-AAACCCCCCTACCCCCCAAAACTCCTGAGATCATTAACATTCCTGAAAACCCCCCGTAAACAGGAAAATCCCTAGCAGTAAAATTTTTAGCCCAAAGTGTATCTTTTTACATTATTAAAATAATATGCA--
>JX192174.1 Atractoscion aequidens isolate GA372 D-loop, partial sequence; mitochondrial
TTTTTTTCTGGTTTCCTTTCACTTTGCATTTCACAGTGTTTGTAAAATGAAAAATAGGGTTGAACATTTCCCTT---GCGCGCAAAAGAAAATAGTGAGTGGTAAAAGTCATTATTCAAGAATAACATATTAGGATATCAAGTGCATAA-ACATGACTTATCACCTGGGAGATATCTAAGATGCCCCGGGGTTTCTGCGCGT-AAACCCCCCTACCCCCCAAAACTCCTGAGATCATTAACATTCCTGAAAACCCCCCGTAAACAGGAAAATCCCTAGCAGTAAAATTTTTAGCCCAAAGTGTATCTTTTTACATTATTAAAATAATATGCA--
>JX192175.1 Atractoscion aequidens isolate GA365 D-loop, partial sequence; mitochondrial
TTTTTTTCTGGTTTCCTTTCACTTTGCATTTCACAGTGTTTGTAAAATGAAAAATAAGGTTGAACATTTCCCTT---GCGCGCAAAAGAAAATAGTGAGTGATAAAAGTCATTATTCAAGAATAACATATTAGGATATCAAGTGCATAA-ACATGACTTATCACCTGGGAGATATCTAAGATGCCCCGGGGTTTCTGCGCGT-AAACCCCCCTACCCCCCAAAACTCCTGAGATCATTAACATTCCTGAAAACCCCCCGTAAACAGGAAAATCCCTAGCAGTAAAATTTTTAGCCCAAAGTGTATCTTTTTACATTATTAAAATAATATGCA--
>JX192176.1 Atractoscion aequidens isolate GA377 D-loop, partial sequence; mitochondrial
TTTTTTTCTGGTTTCCTTTCACTTTGCATTTCACAGTGTTTGTAAAATGAAAAATAGGGTTGAACATTTCCCTT---GCGCGCAAAAGAAAATAGTGAGTGGTAAAAGTCATTATTCAAGAATAACATATTAGGATATCAAGTGCATAA-ACATGACTTATCACCTGGGAGATATCTAAGATGCCCCGGGGTTTCTGCGCGT-AAACCCCCCTACCCCCCAAAACTCCTGAGATCATTAACATTCCTGAAAACCCCCCGTAAACAGGAAAATCCCTAGCAGTAAAATTTTTAGCCCAAAGTGTATCTTTTTACATTATTAAAATAATATGCA--
>JX192177.1 Atractoscion aequidens isolate GA375 D-loop, partial sequence; mitochondrial
TTTTTTTCTGGTTTCCTTTCACTTTGCATTTCACAGTGTTTGTAAAATGAAAAATAGGGTTGAACATTTCCCTT---GCGCGCAAAGAAAAATAGTGAGTGATAAAAGTCATTATTCAAGAATAACATATTAGGATATCAAGTGCATAA-ACATGACTTATCACCTGGGAGATATCTAAGATGCCCCGGGGTTTCTGCGCGT-AAACCCCCCTACCCCCCAAAACTCCTGAGATCATTAACATTCCTGAAAACCCCCCGTAAACAGGAAAATCCCTAGCAGTAAAATTTTTAGCCCAAAGTGTATCTTTTTACATTATTAAAATAATATGCA--
>JX192178.1 Atractoscion aequidens isolate GA380 D-loop, partial sequence; mitochondrial
TTTTTTTCTGGTTTCCTTTCACTTTGCATTTCACAGTGTTTGTAAAATGAAAAATAAGGTTGAACATTTCCCTT---GCGCGCAAAAGAAAATAGTGAGTGATAAAAGTCATTATTCAAGAATAACATATTAGGATATCAAGTGCATAA-ACATGACTTATCACCTGGGAGATATCTAAGATGCCCCGGGGTTTCTGCGCGT-AAACCCCCCTACCCCCCAAAACTCCTGAGATCATTAACATTCCTGAAAACCCCCCGTAAACAGGAAAATCCCTAGCAGTAAAATTTTTAGCCCAAAGTGTATCTTTTTACATTATTAAAATAATATGCA--
>JX192179.1 Atractoscion aequidens isolate GA374 D-loop, partial sequence; mitochondrial
TTTTTTTCTGGTTTCCTTTCACTTTGCATTTCACAGTGTTTGTAAAATGGAAAATAAGGTTGAACATTTCCCTT---GCGCGCAGGA-AAAATAGTGAATGATAAAAGTCATTATTCAAGAATAACATATTAGGATATCAAGTGCATAA-ACATGACTTATCACCTGGGAGATATCTAAGATGCCCCGGGGTTTCTGCGCGT-AAACCCCCCTACCCCCCAAAACTCCTGAGATCATTAACATTCCTGAAAACCCCCCGTAAACAGGAAAATCCCTAGCAGTAAAATTTTTAGCCCAAAGTGTATCTTTTTACATTATTAAAATAATATGCA--
>JX192180.1 Atractoscion aequidens isolate GA242 D-loop, partial sequence; mitochondrial
TTTTTTTCTGGTTTCCTTTCACTTTGCATTTCACAGTGTTTGTAAAATGAAAAATAAGGTTGAACATTTCCCTT---GCGCGCAAAGGAAAATAGTGAGTGATAAAAGCCATTATTCAAGAATAACATATTAAGATATCAAGTGCATAA-ACATGACTTATCACCTGGGAGATATCTAAGATGCCCCGGGGTTTCTGCGCGT-AAACCCCCCTACCCCCCAAAACTCCTGAGATCATTAACATTCCTGAAAACCCCCCGTAAACAGGAAAATCCCTAGCAGTAAAATTTTTAGCCCAAAGTGTATCTTTTTACATTATTAAAATAATATGCA--
>JX192181.1 Atractoscion aequidens isolate GA254 D-loop, partial sequence; mitochondrial
TTTTTTTCTGGTTTCCTTTCACTTTGCATTTCACAGTGTTCGTAAAATGAAGAATAGGGTTGAACATTTCCCTT---GCGCGCAAAA-AAAATAGTGAGTGATAAAAGTCATTATTCAAGAATAACATATTAGGATATCAAGTGCATAA-ACATGACTTATCACCTGGGAGATATCTAAGATGCCCCGGGGTTTCTGCGCGT-AAACCCCCCTACCCCCCAAAACTCCTGAGATCATTAACATTCCTGAAAACCCCCCGTAAACAGGAAAATCCCTAGCAGTAAAATTTTTAGCCCAAAGTGTATCTTTTTACATTATTAAAATAATATGCA--
>JX192182.1 Atractoscion aequidens isolate GA260 D-loop, partial sequence; mitochondrial
TTTTTTTCTGGTTTCCTTTCACTTTGCATTTCACAGTGTTTGTAAAATGAAAAATAAGGTTGAACATTTCCCTT---GCGCGCAAAAGAAAATAGTGAGTGATAAAAGTCATTATTCAAGAATAACATATTAGGATATCAAGTGCATAA-ACATGACTTATCACCTGGGAGATATCTAAGATGCCCCGGGGTTTCTGCGCGT-AAACCCCCCTACCCCCCAAAACTCCTGAGATCATTAACATTCCTGAAAACCCCCCGTAAACAGGAAAATCCCTAGCAGTAAAATTTTTAGCCCAAAGTGTATCTTTTTACATTATTAAAATAATATGCA--
>JX192183.1 Atractoscion aequidens isolate GA249 D-loop, partial sequence; mitochondrial
TTTTTTTCTGGTTTCCTTTCACTTTGCATTTCACAGTGTTTGTAAAATGAAAAATAGGGTTGAACATTTCCCTT---GCGCGCAAAAGAAAATAGTGAGTGGTAAAAGTCATTATTCAAGAATAACATATTAGGATATCAAGTGCATAA-ACATGACTTATCACCTGGGAGATATCTAAGATGCCCCGGGGTTTCTGCGCGT-AAACCCCCCTACCCCCCAAAACTCCTGAGATCATTAACATTCCTGAAAACCCCCCGTAAACAGGAAAATCCCTAGCAGTAAAATTTTTAGCCCAAAGTGTATCTTTTTACATTATTAAAATAATATGCA--
>JX192184.1 Atractoscion aequidens isolate GA257 D-loop, partial sequence; mitochondrial
TTTTTTTCTGGTTTCCTTTCACTTTGCATTTCACAGTGTTTGTAAAATGAAAAATAGGGTTGAACATTTCCCTT---GCGCGCAAAAGAAAATAGTGAGTGGTAAAAGTCATTATTCAAGAATAACATATTAGGATATCAAGTGCATAA-ACATGACTTATCACCTGGGAGATATCTAAGATGCCCCGGGGTTTCTGCGCGT-AAACCCCCCTACCCCCCAAAACTCCTGAGATCATTAACATTCCTGAAAACCCCCCGTAAACAGGAAAATCCCTAGCAGTAAAATTTTTAGCCCAAAGTGTATCTTTTTACATTATTAAAATAATATGCA--
>JX192185.1 Atractoscion aequidens isolate GA261 D-loop, partial sequence; mitochondrial
TTTTTTTCTGGTTTCCTTTCACTTTGCATTTCACAGTGTTTGTAAAATGAAAAATAAGGTTGAACATTTCCCTT---GCGCGCAAAAGAAAATAGTGAGTGATAAAAGTCATTATCCAAGAATAACATATTAGGATATCAAGTGCATAA-ACATGACTTATCACCTGGGAGATATCTAAGATGCCCCGGGGTTTCTGCGCGT-AAACCCCCCTACCCCCCAAAACTCCTGAGATCATTAACATTCCTGAAAACCCCCCGTAAACAGGAAAATCCCTAGCAGTAAAATTTTTAACCCAAAGTGTATCTTTTTACATTATTAAAATAATATGCA--
>JX192186.1 Atractoscion aequidens isolate GA256 D-loop, partial sequence; mitochondrial
TTTTTTTCTGGTTTCCTTTCACTTTGCATTTCACAGTGTTTGTAAAATGAAAAATAGGGTTGAACATTTCCCTT---GCGCGCAAAAGAAAATAGTGAGTGGTAAAAGTCATTATTCAAGAATAACATATTAGGATATCAAGTGCATAA-ACATGACTTATCACCTGGGAGATATCTAAGATGCCCCGGGGTTTCTGCGCGT-AAACCCCCCTACCCCCCAAAACTCCTGAGATCATTAACATTCCTGAAAACCCCCCGTAAACAGGAAAATCCCTAGCAGTAAAATTTTTAGCCCAAAGTGTATCTTTTTACATTATTAAAATAATATGCA--
>JX192187.1 Atractoscion aequidens isolate GA245 D-loop, partial sequence; mitochondrial
TTTTTTTCTGGTTTCCTTTCACTTTGCATTTCACAGTGTTTGTAAAATGAAAAATAAGGTTGAACATTTCCCTT---GCGCGCAAAAGAAAATAGTGAGTGATAAAAGTCATTATTCAAGAATAACATATTAGGATATCAAGTGCATAA-ACATGACTTATCACCTGGGAGATATCTAAGATGCCCCGGGGTTTCTGCGCGT-AAACCCCCCTACCCCCCAAAACTCCTGAGATCATTAACATTCCTGAAAACCCCCCGTAAACAGGAAAATCCCTAGCAGTAAAATTTTTAGCCCAAAGTGTATCTTTTTACATTATTAAAATAATATGCA--
>JX192188.1 Atractoscion aequidens isolate GA251 D-loop, partial sequence; mitochondrial
TTTTTTTCTGGTTTCCTTTCACTTTGCATTTCACAGTGTTTGTAAAATGAAAAATAGGGTTGAACATTTCCCTT---GCGCGCAAAAGAAAATAGTGAGTGGTAAAAGTCATTATTCAAGAATAACATATTAGGATATCAAGTGCATAA-ACATGACTTATCACCTGGGAGATATCTAAGATGCCCCGGGGTTTCTGCGCGT-AAACCCCCCTACCCCCCAAAACTCCTGAGATCATTAACATTCCTGAAAACCCCCCGTAAACAGGAAAATCCCTAGCAGTAAAATTTTTAGCCCAAAGTGTATCTTTTTACATTATTAAAATAATATGCA--
>JX192189.1 Atractoscion aequidens isolate GA243 D-loop, partial sequence; mitochondrial
TTTTTTTCTGGTTTCCTTTCACTTTGCATTTCACAGTGTTTGTAAAATGAAAAATAGGGTTGAACATTTCCCTT---GCGCGCAAAAGAAAATAGTGAGTGGTAAAAGTCATTATTCAAGAATAACATATTAGGATATCAAGTGCATAA-ACATGACTTATCACCTGGGAGATATCTAAGATGCCCCGGGGTTTCTGCGCGT-AAACCCCCCTACCCCCCAAAACTCCTGAGATCATTAACATTCCTGAAAACCCCCCGTAAACAGGAAAATCCCTAGCAGTAAAATTTTTAGCCCAAAGTGTATCTTTTTACATTATTAAAATAATATGCA--
>JX192190.1 Atractoscion aequidens isolate GA259 D-loop, partial sequence; mitochondrial
TTTTTTTCTGGTTTCCTTTCACTTTGCATTTCACAGTGTTTGTAAAATGAAAAATAGGGTTGAACATTTCCCTT---GCGCGCAAAAGAAAATAGTGAGTGGTAAAAGTCATTATTCAAGAATAACATATTAGGATATCAAGTGCATAA-ACATGACTTATCACCTGGGAGATATCTAAGATGCCCCGGGGTTTCTGCGCGT-AAACCCCCCTACCCCCCAAAACTCCTGAGATCATTAACATTCCTGAAAACCCCCCGTAAACAGGAAAATCCCTAGCAGTAAAATTTTTAGCCCAAAGTGTATCTTTTTACATTATTAAAATAATATGCA--
>JX192191.1 Atractoscion aequidens isolate GA248 D-loop, partial sequence; mitochondrial
TTTTTTTCTGGTTTCCTTTCACTTTGCATTTCACAGTGTTTGTAAAATGGAAAATAAGGTTGAACATTTCCCTT---GCGCGCAGAA-AAAATAGTGAATGATAAAAGTCATTATTCAAGAATAACATATTAGGATATCAAGTGCATAA-ACATGACTTATCACCTGGGAGATATCTAAGATGCCCCGGGGTTTCTGCGCGT-AAACCCCCCTACCCCCCAAAACTCCTGAGATCATTAACATTCCTGAAAACCCCCCGTAAACAGGAAAATCCCTAGCAGTAAAATTTTTAGCCCAAAGTGTATCTTTTTACATTATTAAAATAATATGCA--
>JX192192.1 Atractoscion aequidens isolate GA252 D-loop, partial sequence; mitochondrial
TTTTTTTCTGGTTTCCTTTCACTTTGCATTTCACAGTGTTTGTAAAATGAAAAATAAGGTTGAACATTTCCCTT---GCGCGCAAAAGAAAATAGTGAGTGATAAAAGTCATTATTCAAGAATAACATATTAGGATATCAAGTGCATAA-ACATGACTTATCACCTGGGAGATATCTAAGATGCCCCGGGGTTTCTGCGCGT-AAACCCCCCTACCCCCCAAAACTCCTGAGATCATTAACATTCCTGAAAACCCCCCGTAAACAGGAAAATCCCTAGCAGTAAAATTTTTAGCCCAAAGTGTATCTTTTTACATTATTAAAATAATATGCA--
>JX192193.1 Atractoscion aequidens isolate GA244 D-loop, partial sequence; mitochondrial
TTTTTTTCTGGTTTCCTTTCACTTTGCATTTCACAGTGTTTGTAAAATGAAAAATAGGGTTGAACATTTCCCTT---GCGCGCAAAAGAAAATAGTGAGTGGTAAAAGTCATTATTCAAGAATAACATATTAGGATATCAAGTGCATAA-ACATGACTTATCACCTGGGAGATATCTAAGATGCCCCGGGGTTTCTGCGCGT-AAACCCCCCTACCCCCCAAAACTCCTGAGATCATTAACATTCCTGAAAACCCCCCGTAAACAGGAAAATCCCTAGCAGTAAAATTTTTAACCCAAAGTGTATCTTTTTACATTATTAAAATAATATGCA--
>JX192194.1 Atractoscion aequidens isolate GA264 D-loop, partial sequence; mitochondrial
TTTTTTTCTGGTTTCCTTTCACTTTGCATTTCACAGTGTTTGTAAAATGAAAAATAGGGTTGAACATTTCCCTT---GCGCGCAAAAGAAAATAGTGAGTGGTAAAAGTCATTATTCAAGAATAACATATTAGGATATCAAGTGCATAA-ACATGACTTATCACCTGGGAGATATCTAAGATGCCCCGGGGTTTCTGCGCGT-AAACCCCCCTACCCCCCAAAACTCCTGAGATCATTAACATTCCTGAAAACCCCCCGTAAACAGGAAAATCCCTAGCAGTAAAATTTTTAGCCCAAAGTGTATCTTTTTACATTATTAAAATAATATGCA--
>JX192195.1 Atractoscion aequidens isolate GA262 D-loop, partial sequence; mitochondrial
TTTTTTTCTGGTTTCCTTTCACTTTGCATTTCACAGTGTTTGTAAAATGGAAAATAAGGTTGAACATTTCCCTT---GCGCGCAGAA-AAAATAGTGAATGATAAAAGTCATTATTCAAGAATAACATATTAGGATATCAAGTGCATAA-ACATGACTTATCACCTGGGAGATATCTAAGATGCCCCGGGGTTTCTGCGCGT-AAACCCCCCTACCCCCCAAAACTCCTGAGATCATTAACATTCCTGAAAACCCCCCGTAAACAGGAAAATCCCTAGCAGTAAAATTTTTAGCCCAAAGTGTATCTTTTTACATTATTAAAATAATATGCA--
>JX192196.1 Atractoscion aequidens isolate GA263 D-loop, partial sequence; mitochondrial
TTTTTTTCTGGTTTCCTTTCACTTTGCATTTCACAGTGTTTGTAAAATGGAAAATAAGGTTGAACATTTCCCTT---GCGCGCAGGA-AAAATAGTGAATGATAAAAGTCATTATTCAAGAATAACATATTAGGATATCAAGTGCATAA-ACATGACTTATCACCTGGGAGATATCTAAGATGCCCCGGGGTTTCTGCGCGT-AAACCCCCCTACCCCCCAAAACTCCTGAGATCATTAACATTCCTGAAAACCCCCCGTAAACAGGAAAATCCCTAGCAGTAAAATTTTTAGCCCAAAGTGTATCTTTTTACATTATTAAAATAATATGCA--
>JX192197.1 Atractoscion aequidens isolate GA246 D-loop, partial sequence; mitochondrial
TTTTTTTCTGGTTTCCTTTCACTTTGCATTTCACAGTGTTTGTAAAATGGAAAATAAGGTTGAACATTTCCCTT---GCGCGCAGGA-AAAATAGTGAATGATAAAAGTCATTATTCAAGAATAACATATTAGGATATCAAGTGCATAA-ACATGACTTATCACCTGGGAGATATCTAAGATGCCCCGGGGTTTCTGCGCGT-AAACCCCCCTACCCCCCAAAACTCCTGAGATCATTAACATTCCTGAAAACCCCCCGTAAACAGGAAAATCCCTAGCAGTAAAATTTTTAGCCCAAAGTGTATCTTTTTACATTATTAAAATAATATGCA--
>JX192198.1 Atractoscion aequidens isolate GA250 D-loop, partial sequence; mitochondrial
TTTTTTTCTGGTTTCCTTTCACTTTGCATTTCACAGTGTTTGTAAAATGAAAAATAGGGTTGAACATTTCCCTT---GCGCGCAAAAGAAAATAGTGAGTGGTAAAAGTCATTATTCAAGAATAACATATTAGGATATCAAGTGCATAA-ACATGACTTATCACCTGGGAGATATCTAAGATGCCCCGGGGTTTCTGCGCGT-AAACCCCCCTACCCCCCAAAACTCCTGAGATCATTAACATTCCTGAAAACCCCCCGTAAACAGGAAAATCCCTAGCAGTAAAATTTTTAGCCCAAAGTGTATCTTTTTACATTATTAAAATAATATGCA--
>JX192199.1 Atractoscion aequidens isolate GA258 D-loop, partial sequence; mitochondrial
TTTTTTTCTGGTTTCCTTTCACTTTGCATTTCACAGTGTTTGTAAAATGAAAAATAGGGTTGAACATTTCCCTT---GCGCGCAAAAGAAAATAGTGAGTGGTAAAAGTCATTATTCAAGAATAACATATTAGGATATCAAGTGCATAA-ACATGACTTATCACCTGGGAGATATCTAAGATGCCCCGGGGTTTCTGCGCGT-AAACCCCCCTACCCCCCAAAACTCCTGAGATCATTAACATTCCTGAAAACCCCCCGTAAACAGGAAAATCCCTAGCAGTAAAATTTTTAGCCCAAAGTGTATCTTTTTACATTATTAAAATAATATGCA--
>JX192200.1 Atractoscion aequidens isolate GA13 D-loop, partial sequence; mitochondrial
TTTTTTTCTGGTTTCCTTTCACTTTGCATTTCACAGTGTTTGTAAAATGAAAAATAAGGTTGAACATTTCCCTT---GCGCGCAAAAGGAAATAGTGAATGATAAAAGTCATTACTCAAGAATAACATATTAGGATATCAAGTGCATAA-ACATGACTTATCACCTGGGAGATATCTAAGATGCCCCGGGGTTTCTGCGCGT-AAACCCCCCTACCCCCCAAAACTCCTGAGATCATTAACATTCCTGAAAACCCCCCGTAAACAGGAAAATCCCTAGCAGTAAAATTTTTAGCCCAAAGTGTATCTTTTTACATTATTAAAATAATATGCA--
>JX192201.1 Atractoscion aequidens isolate GA18 D-loop, partial sequence; mitochondrial
TTTTTTTCTGGTTTCCTTTCACTTTGCATTTCACAGTGTTTGTAAAATGAAAAATAAGGTTGAACATTTCCCTT---GCGCGCAAA-GAAAATAGTGAGTGATAAAAGTCATTATTCAAGAATAACATATTAGGATATCAAGTGCATAA-ACATGACTTATCACCTGGGAGATATCTAAGATGCCCCGGGGTTTCTGCGCGT-AAACCCCCCTACCCCCCAAAACTCCTGAGATCATTAACATTCCTGAAAACCCCCCGTAAACAGGAAAATCCCTAGCAGTAAAATTTTTAGCCCAAAGTGTATCTTTTTACATTATTAAAATAATATGCA--
>JX192202.1 Atractoscion aequidens isolate GA12 D-loop, partial sequence; mitochondrial
TTTTTTTCTGGTTTCCTTTCACTTTGCATTTCACAGTGTTTGTAAAATGAAAAATAAGGTTGAACATTTCCCTT---GCGCGCAAAAGAAAATAGTGAGTGATAAAAGTCATTATTCAAGAATAACATATTAGGATATCAAGTGCATAA-ACATGACTTATCACCTGGGAGATATCTAAGATGCCCCGGGGTTTCTGCGCGT-AAACCCCCCTACCCCCCAAAACTCCTGAGATCATTAACATTCCTGAAAACCCCCCGTAAACAGGAAAATCCCTAGCAGTAAAATTTTTAGCCCAAAGTGTATCTTTTTACATTATTAAAATAATATGCA--
>JX192203.1 Atractoscion aequidens isolate GA21 D-loop, partial sequence; mitochondrial
TTTTTTTCTGGTTTCCTTTCACTTTGCATTTCACAGTGTTTGTAAAATGAAAAATAGGGTTGAACATTTCCCTT---GCGCGCAAAAGAAAATAGTGAGTGGTAAAAGTCATTATTCAAGAATAACATATTAGGATATCAAGTGCATAA-ACATGACTTATCACCTGGGAGATATCTAAGATGCCCCGGGGTTTCTGCGCGT-AAACCCCCCTACCCCCCAAAACTCCTGAGATCATTAACATTCCTGAAAACCCCCCGTAAACAGGAAAATCCCTAGCAGTAAAATTTTTAGCCCAAAGTGTATCTTTTTACATTATTAAAATAATATGCA--
>JX192204.1 Atractoscion aequidens isolate GA19 D-loop, partial sequence; mitochondrial
TTTTTTTCTGGTTTCCTTTCACTTTGCATTTCACAGTGTTTGTAAAATGAAAAATAAGGTTGAACATTTCCCTT---GCGCGCAAAAGAAAATAGTGAGTGATAAAAGTCATTATTCAAGAATAACATATTAGGATATCAAGTGCATAA-ACATGACTTATCACCTGGGAGATATCTAAGATGCCCCGGGGTTTCTGCGCGT-AAACCCCCCTACCCCCCAAAACTCCTGAGATCATTAACATTCCTGAAAACCCCCCGTAAACAGGAAAATCCCTAGCAGTAAAATTTTTAGCCCAAAGTGTATCTTTTTACATTATTAAAATAATATGCA--
>JX192205.1 Atractoscion aequidens isolate GA22 D-loop, partial sequence; mitochondrial
TTTTTTTCTGGTTTCCTTTCACTTTGCATTTCACAGTGTTTGTAAAATGAAAAATAAGGTTGAACATTTCCCTT---GCGCGCAAA-GAAAATAGTGAGTGATAAAAGTCATTGTTCAAGAATAACATATTAGGATATCAAGTGCATAA-ACATGACTTATCACCTGGGAGATATCTAAGATGCCCCGGGGTTTCTGCGCGT-AAACCCCCCTACCCCCCAAAACTCCTGAGATCATTAACATTCCTGAAAACCCCCCGTAAACAGGAAAATCCCTAGCAGTAAAATTTTTAGCCCAAAGTGTATCTTTTTACATTATTAAAATAATATGCA--
>JX192206.1 Atractoscion aequidens isolate GA4 D-loop, partial sequence; mitochondrial
TTTTTTTCTGGTTTCCTTTCACTTTGCATTTCACAGTGTTTGTAAAATGAAAAATAAGGTTGAACATTTCCCTT---GCGCGCAAAGAAAAATAGTGAGTGATAAAAGTCATTATTCAAGAATAACATATTAGGATATCAAGTGCATAA-ACATGACTTATCACCTGGGAGATATCTAAGATGCCCCGGGGTTTCTGCGCGT-AAACCCCCCTACCCCCCAAAACTCCTGAGATCATTAACATTCCTGAAAACCCCCCGTAAACAGGAAAATCCCTAGCAGTAAAATTTTTAGCCCAAAGTGTATCTTTTTACATTATTAAAATAATATGCA--
>JX192207.1 Atractoscion aequidens isolate GA6 D-loop, partial sequence; mitochondrial
TTTTTTTCTGGTTTCCTTTCACTTTGCATTTCACAGTGTTTGTAAAATGAAAAATAAGGTTGAACATTTCCCTT---GCGCGCAAAAGAAAATAGTGAATGATAAAAGTCATTATCCAAGAATAACATATTAGGATATCAAGTGCATAA-ACATGACTTATCACCTGGGAGATATCTAAGATGCCCCGGGGTTTCTGCGCGT-AAACCCCCCTACCCCCCAAAACTCCTGAGATCATTAACATTCCTGAAAACCCCCCGTAAACAGGAAAATCCCTAGCAGTAAAATTTTTAGCCCAAAGTGTATCTTTTTACATTATTAAAATAATATGCA--
>JX192208.1 Atractoscion aequidens isolate GA7 D-loop, partial sequence; mitochondrial
TTTTTTTCTGGTTTCCTTTCACTTTGCATTTCACAGTGTTTGTAAAATGAAAAATAAGGTTGAACATTTCCCTT---GCGCGCAAAAGAAAATAGTGAATGATAAAAGTCATTATCCAAGAATAACATATTAGGATATCAAGTGCATAA-ACATGACTTATCACCTGGGAGATATCTAAGATGCCCCGGGGTTTCTGCGCGT-AAACCCCCCTACCCCCCAAAACTCCTGAGATCATTAACATTCCTGAAAACCCCCCGTAAACAGGAAAATCCCTAGCAGTAAAATTTTTAGCCCAAAGTGTATCTTTTTACATTATTAAAATAATATGCA--
>JX192209.1 Atractoscion aequidens isolate GA14 D-loop, partial sequence; mitochondrial
TTTTTTTCTGGTTTCCTTTCACTTTGCATTTCACAGTGTTTGTAAAATGAAAAATAGGGTTGAACATTTCCCTT---GCGCGCAAAAGAAAATAGTGAGTGGTAAAAGTCATTATTCAAGAATAACATATTAGGATATCAAGTGCATAA-ACATGACTTATCACCTGGGAGATATCTAAGATGCCCCGGGGTTTCTGCGCGT-AAACCCCCCTACCCCCCAAAACTCCTGAGATCATTAACATTCCTGAAAACCCCCCGTAAACAGGAAAATCCCTAGCAGTAAAATTTTTAGCCCAAAGTGTATCTTTTTACATTATTAAAATAATATGCA--
>JX192210.1 Atractoscion aequidens isolate GA16 D-loop, partial sequence; mitochondrial
TTTTTTTCTGGTTTCCTTTCACTTTGCATTTCACAGTGTTTGTAAAATGAAAAATAAGGTTGAACATTTCCCTT---GCGCGCAAA-GAAAATAGTGAGTGATAAAAGTCATTGTTCAAGAATAACATATTAGGATATCAAGTGCATAA-ACATGACTTATCACCTGGGAGATATCTAAGATGCCCCGGGGTTTCTGCGCGT-AAACCCCCCTACCCCCCAAAACTCCTGAGATCATTAACATTCCTGAAAACCCCCCGTAAACAGGAAAATCCCTAGCAGTAAAATTTTTAGCCCAAAGTGTATCTTTTTACATTATTAAAATAATATGCA--
>JX192211.1 Atractoscion aequidens isolate GA5 D-loop, partial sequence; mitochondrial
TTTTTTTCTGGTTTCCTTTCACTTTGCATTTCACAGTGTTTGTAAAATGAAAAATAAGGTTGAACATTTCCCTT---GCGCGCAAAAGAAAATAGTGAGTGGTAAAAGTCATTATTCAAGAATAACATATTAGGATATCAAGTGCATAA-ACATGACTTATCACCTGGGAGATATCTAAGATGCCCCGGGGTTTCTGCGCGT-AAACCCCCCTACCCCCCAAAACTCCTGAGATCATTAACATTCCTGAAAACCCCCCGTAAACAGGAAAATCCCTAGCAGTAAAATTTTTAGCCCAAAGTGTATCTTTTTACATTATTAAAATAATATGCA--
>JX192212.1 Atractoscion aequidens isolate GA11 D-loop, partial sequence; mitochondrial
TTTTTTTCTGGTTTCCTTTCACTTTGCATTTCACAGTGTTTGTAAAATGAAAAACAAGGTTGAACATTTCCCTT---GCGCGCAAAAGAAAATGATGAATGATAAAAGTCATTATTCAAGAATAACATATTAGGATATCAAGTGCATAA-ACATGACTTATCACCTGGGAGATATCTAAGATGCCCCGGGGTTTCTGCGCGT-AAACCCCCCTACCCCCCAAAACTCCTGAGATCATTAACATTCCTGAAAACCCCCCGTAAACAGGAAAATCCCTAGCAGTAAAATTTTTAGCCCAAAGTGTATCTTTTTACATTATTAAAATAATATGCA--
>JX192213.1 Atractoscion aequidens isolate GA8 D-loop, partial sequence; mitochondrial
TTTTTTTCTGGTTTCCTTTCACTTTGCATTTCACAGTGTTTGTAAAATGAAAAATAAGGTTGAACATTTCCCTT---GCGCGCAAA-GAAAATAGTGAGTGATAAAAGTCATTATTCAAGAATAACATATTAGGATATCAAGTGCATAA-ACATGACTTATCACCTGGGAGATATCTAAGATGCCCCGGGGTTTCTGCGCGT-AAACCCCCCTACCCCCCAAAACTCCTGAGATCATTAACATTCCTGAAAACCCCCCGTAAACAGGAAAATCCCTAGCAGTAAAATTTTTAGCCCAAAGTGTATCTTTTTACATTATTAAAATAATATGCA--
>JX192214.1 Atractoscion aequidens isolate GA9 D-loop, partial sequence; mitochondrial
TTTTTTTCTGGTTTCCTTTCACTTTGCATTTCACAGTGTTTGTAAAATGAAAAATAGGGTTGAACATTTCCCTT---GCGCGCAAAAGAAAATAGTGAGTGGTAAAAGTCATTATTCAAGAATAACATATTAGGATATCAAGTGCATAA-ACATGACTTATCACCTGGGAGATATCTAAGATGCCCCGGGGTTTCTGCGCGT-AAACCCCCCTACCCCCCAAAACTCCTGAGATCATTAACATTCCTGAAAACCCCCCGTAAACAGGAAAATCCCTAGCAGTAAAATTTTTAGCCCAAAGTGTATCTTTTTACATTATTAAAATAATATGCA--
>JX192215.1 Atractoscion aequidens isolate GA10 D-loop, partial sequence; mitochondrial
TTTTTTTCTGGTTTCCTTTCACTTTGCATTTCACAGTGTTTGTAAAATGAAAAATAAGGTTGAACATTTCCCTT---GCGCGCAAAAGAAAATAGTGAGTGATAAAAGTCATTATTCAAGAATAACATATTAGGATATCAAGTGCATAA-ACATGACTTATCACCTGGGAGATATCTAAGATGCCCCGGGGTTTCTGCGCGT-AAACCCCCCTACCCCCCAAAACTCCTGAGATCATTAACATTCCTGAAAACCCCCCGTAAACAGGAAAATCCCTAGCAGTAAAATTTTTAGCCCAAAGTGTATCTTTTTACATTATTAAAATAATATGCA--
>JX192216.1 Atractoscion aequidens isolate GA23 D-loop, partial sequence; mitochondrial
TTTTTTTCTGGTTTCCTTTCACTTTGCATTTCACAGTGTTTGTAAAATGAAAAATAAGGTTGAACATTTCCCTT---GCGCGCAAAAGAAAATAGTGAGTGATAAAAGTCATTATTCAAGAATAACATATTAGGATATCAAGTGCATAA-ACATGACTTATCACCTGGGAGATATCTAAGATGCCCCGGGGTTTCTGCGCGT-AAACCCCCCTACCCCCCAAAACTCCTGAGATCATTAACATTCCTGAAAACCCCCCGTAAACAGGAAAATCCCTAGCAGTAAAATTTTTAGCCCAAAGTGTATCTTTTTACATTATTAAAATAATATGCA--
>JX192217.1 Atractoscion aequidens isolate GA28 D-loop, partial sequence; mitochondrial
TTTTTTTCTGGTTTCCTTTCACTTTGCATTTCACAGTGTTTGTAAAATGAAAAATAAGGTTGAACATTTCCCTT---GCGCGCAAAAGAAAATAGTGAGTGATAAAAGTCATTATTCAAGAATAACATATTAGGATATCAAGTGCATAA-ACATGACTTATCACCTGGGAGATATCTAAGATGCCCCGGGGTTTCTGCGCGT-AAACCCCCCTACCCCCCAAAACTCCTGAGATCATTAACATTCCTGAAAACCCCCCGTAAACAGGAAAATCCCTAGCAGTAAAATTTTTAGCCCAAAGTGTATCTTTTTACATTATTAAAATAATATGCA--
>JX192218.1 Atractoscion aequidens isolate GA26 D-loop, partial sequence; mitochondrial
TTTTTTTCTGGTTTCCTTTCACTTTGCATTTCACAGTGTTTGTAAAATGAAAAATAAGGTTGAACATTTCCCTT---GCGCGCAAAGAAAAATAGTGAGTGATAAAAGTCATTATTCAAGAATAACATATTAGGATATCAAGTGCATAA-ACATGACTTATCACCTGGGAGATATCTAAGATGCCCCGGGGTTTCTGCGCGT-AAACCCCCCTACCCCCCAAAACTCCTGAGATCATTAACATTCCTGAAAACCCCCCGTAAACAGGAAAATCCCTAGCAGTAAAATTTTTAGCCCAAAGTGTATCTTTTTACATTATTAAAATAATATGCA--
>JX192219.1 Atractoscion aequidens isolate GA25 D-loop, partial sequence; mitochondrial
TTTTTTTCTGGTTTCCTTTCACTTTGCATTTCACAGTGTTTGTAAAATGAAAAATAAGGTTGAACATTTCCCTT---GCGCGCAAAGGAAAATAGGGAGTGATAAAAGTCATTATTCAAGAATAACATATTAGGATATCAAGTGCATAA-ACATGACTTATCACCTGGGAGATATCTAAGATGCCCCGGGGTTTCTGCGCGT-AAACCCCCCTACCCCCCAAAACTCCTGAGATCATTAACATTCCTGAAAACCCCCCGTAAACAGGAAAATCCCTAGCAGTAAAATTTTTAGCCCAAAGTGTATCTTTTTACATTATTAAAATAATATGCA--
>JX192220.1 Atractoscion aequidens isolate G6 D-loop, partial sequence; mitochondrial
TTTTTTTCTGGTTTCCTTTCACTTTGCATTTCACAGTGTTTGTAAAATGGAAAATAAGGTTGAACATTTCCCTT---GCGCGCAAAAGAAAATAGTGAATGATAAAAGTCATTATTCAAGAATAACATATTAGGATATCAAGTGCATAA-ACATGACTTATCACCTGGGAGATATCTAAGATGCCCCGGGGTTTCTGCGCGT-AAACCCCCCTACCCCCCAAAACTCCTGAGATCATTAACATTCCTGAAAACCCCCCGTAAACAGGAAAATCCCTAGCAGTAAAATTTTTAGCCCAAAGTGTATCTTTTTACATTATTAAAATAATATGCA--
>JX192221.1 Atractoscion aequidens isolate G7 D-loop, partial sequence; mitochondrial
TTTTTTTCTGGTTTCCTTTCACTTTGCATTTCACAGTGTTTGTAAAATGAAAAATAAGGTTGAACATTTCCCTT---GCGCACAAAAGAAAATAGTGAGTGATAAAAGTCATTGCTCAAGAATAACATATTAGGATATCAAGTGCATAA-ATATGACTTATCACCTGGGAGATATCTAAGATGCCCCGGGGTTTCTGCGCGT-AAACCCCCCTACCCCCCAAAACTCCTGAGATCATTAACATTCCTGAAAACCCCCCGTAAACAGGAAAATCCCTAGCAGTAAAATTTTTAGCCCAAAGTGTATCTTTTTACATTATTAAAATAATATGCA--
>JX192222.1 Atractoscion aequidens isolate G1 D-loop, partial sequence; mitochondrial
TTTTTTTCTGGTTTCCTTTCACTTTGCATTTCACAGTGTTTGTAAAATGAAAAATAGGGTTGAACATTTCCCTT---GCGCGCAAAAGAAAATAGTGAGTGATAAAAGTCATTATTCAAGAATAACATATTAGGATATCAAGTGCATAA-ACATGACTTATCACCTGGGAGATATCTAAGATGCCCCGGGGTTTCTGCGCGT-AAACCCCCCTACCCCCCAAAACTCCTGAGATCATTAACATTCCTGAAAACCCCCCGTAAACAGGAAAATCCCTAGCAGTAAAATTTTTAGCCCAAAGTGTATCTTTTTACATTATTAAAATAATATGCA--
>JX192223.1 Atractoscion aequidens isolate G2 D-loop, partial sequence; mitochondrial
TTTTTTTCTGGTTTCCTTTCACTTTGCATTTCACAGTGTTTGTAAAATGAAAAATAGGGTTGAACATTTCCCTT---GCGCGCAAAAGAAAATAGTGAGTGGTAAAAGTCATTATTCAAGAATAACATATTAGGATATCAAGTGCATAA-ACATGACTTATCACCTGGGAGATATCTAAGATGCCCCGGGGTTTCTGCGCGT-AAACCCCCCTACCCCCCAAAACTCCTGAGATCATTAACATTCCTGAAAACCCCCCGTAAACAGGAAAATCCCTAGCAGTAAAATTTTTAGCCCAAAGTGTATCTTTTTACATTATTAAAATAATATGCA--
>JX192224.1 Atractoscion aequidens isolate G8 D-loop, partial sequence; mitochondrial
TTTTTTTCTGGTTTCCTTTCACTTTGCATTTCACAGTGTTTGTAAAATGAAAAATAGGGTTGAACATTTCCCTT---GCGCGCAAAAGAAAATAGTGAGTGGTAAAAGTCATTATTCAAGAATAACATATTAGGATATCAAGTGCATAA-ACATGACTTATCACCTGGGAGATATCTAAGATGCCCCGGGGTTTCTGCGCGT-AAACCCCCCTACCCCCCAAAACTCCTGAGATCATTAACATTCCTGAAAACCCCCCGTAAACAGGAAAATCCCTAGCAGTAAAATTTTTAGCCCAAAGTGTATCTTTTTACATTATTAAAATAATATGCA--
>JX192225.1 Atractoscion aequidens isolate G3 D-loop, partial sequence; mitochondrial
TTTTTTTCTGGTTTCCTTTCACTTTGCATTTCACAGTGTTTGTAAAATGAAAAATAGGGTTGAACATTTCCCTT---GCGCGCAAAAGAAAATAGTGAGTGATAAAAGTCATTATTCAAGAATAACATATTAGGATATCAAGTGCATAA-ACATGACTTATCACCTGGGAGATATCTAAGATGCCCCGGGGTTTCTGCGCGT-AAACCCCCCTACCCCCCAAAACTCCTGAGATCATTAACATTCCTGAAAACCCCCCGTAAACAGGAAAATCCCTAGCAGTAAAATTTTTAGCCCAAAGTGTATCTTTTTACATTATTAAAATAATATGCA--
>JX192226.1 Atractoscion aequidens isolate G5 D-loop, partial sequence; mitochondrial
TTTTTTTCTGGTTTCCTTTCACTTTGCATTTCACAGTGTTTGTAAAATGAAAAATAGGGTTGAACATTTCCCTT---GCGCGCAAAAGAAAATAGTGAGTGATAAAAGTCATTATTCAAGAATAACATATTAGGATATCAAGTGCATAA-ACATGACTTATCACCTGGGAGATATCTAAGATGCCCCGGGGTTTCTGCGCGT-AAACCCCCCTACCCCCCAAAACTCCTGAGATCATTAACATTCCTGAAAACCCCCCGTAAACAGGAAAATCCCTAGCAGTAAAATTTTTAGCCCAAAGTGTATCTTTTTACATTATTAAAATAATATGCA--
>JX192227.1 Atractoscion aequidens isolate GA79 D-loop, partial sequence; mitochondrial
TTTTTTTCTGGTTTCCTTTCACTTTGCATTTCACAGTGTTTGTAAAATGAAAAATAGGGTTGAACATTTCCCTT---GCGCGCAAAAGAAAATAGTGAGTGGTAAAAGTCATTATTCAAGAATAACATATTAGGATATCAAGTGCATAA-ACATGACTTATCACCTGGGAGATATCTAAGATGCCCCGGGGTTTCTGCGCGT-AAACCCCCCTACCCCCCAAAACTCCTGAGATCATTAACATTCCTGAAAACCCCCCGTAAACAGGAAAATCCCTAGCAGTAAAATTTTTAGCCCAAAGTGTATCTTTTTACATTATTAAAATAATATGCA--
>JX192228.1 Atractoscion aequidens isolate GA61 D-loop, partial sequence; mitochondrial
TTTTTTTCTGGTTTCCTTTCACTTTGCATTTCACAGTGTTTGTAAAATGAAAAATAGGGTTGAACATTTCCCTT---GCGCGCAAAAGAAAATAGTGAATGATAAAAGTCATTATTCAAGAATAACATATTAGGATATCAAGTGCATAA-ACATGACTTATCACCTGGGAGATATCTAAGATGCCCCGGGGTTTCTGCGCGT-AAACCCCCCTACCCCCCAAAACTCCTGAGATCATTAACATTCCTGAAAACCCCCCGTAAACAGGAAAATCCCTAGCAGTAAAATTTTTAGCCCAAAGTGTATCTTTTTACATTATTAAAATAATATGCA--
>JX192229.1 Atractoscion aequidens isolate GA54 D-loop, partial sequence; mitochondrial
TTTTTTTCTGGTTTCCTTTCACTTTGCATTTCACAGTGTTTGTAAAATGAAAAATAAGGTTGAACATTTCCCTT---GCGCGCAAAAGAAAATAGTGAGTGATAAAAGTCATTATTCAAGAATAACATATTAGGATATCAAGTGCATAA-ACATGACTTATCACCTGGGAGATATCTAAGATGCCCCGGGGTTTCTGCGCGT-AAACCCCCCTACCCCCCAAAACTCCTGAGATCATTAACATTCCTGAAAACCCCCCGTAAACAGGAAAATCCCTAGCAGTAAAATTTTTAGCCCAAAGTGTATCTTTTTACATTATTAAAATAATATGCA--
>JX192230.1 Atractoscion aequidens isolate GA62 D-loop, partial sequence; mitochondrial
TTTTTTTCTGGTTTCCTTTCACTTTGCATTTCACAGTGTTTGTAAAATGAAAAATAGGGTTGAACATTTCCCTT---GCGCGCAAAAGAAAATAGTGAGTGGTAAAAGTCATTATTCAAGAATAACATATTAGGATATCAAGTGCATAA-ACATGACTTATCACCTGGGAGATATCTAAGATGCCCCGGGGTTTCTGCGCGT-AAACCCCCCTACCCCCCAAAACTCCTGAGATCATTAACATTCCTGAAAACCCCCCGTAAACAGGAAAATCCCTAGCAGTAAAATTTTTAGCCCAAAGTGTATCTTTTTACATTATTAAAATAATATGCA--
>JX192231.1 Atractoscion aequidens isolate GA58 D-loop, partial sequence; mitochondrial
TTTTTTTCTGGTTTCCTTTCACTTTGCATTTCACAGTGTTTGTAAAATGAAAAATAAGGTTGAACATTTCCCTT---GCGCGCAAAGAAAAATAGTGAGTGATAAAAGTCATTATTCAAGAATAACATATTAGGATATCAAGTGCATAA-ACATGACTTATCACCTGGGAGATATCTAAGATGCCCCGGGGTTTCTGCGCGT-AAACCCCCCTACCCCCCAAAACTCCTGAGATCATTAACATTCCTGAAAACCCCCCGTAAACAGGAAAATCCCTAGCAGTAAAATTTTTAGCCCAAAGTGTATCTTTTTACATTATTAAAATAATATGCA--
>JX192232.1 Atractoscion aequidens isolate GA52 D-loop, partial sequence; mitochondrial
TTTTTTTCTGGTTTCCTTTCACTTTGCATTTCACAGTGTTTGTAAAATGAAAAATAAGGTTGAACATTTCCCTT---GCGCGCAAAGAAAAATAGTGAGTGATAAAAGTCATTATTCAAGAATAACATATTAGGATATCAAGTGCATAA-ACATGACTTATCACCTGGGAGATATCTAAGATGCCCCGGGGTTTCTGCGCGT-AAACCCCCCTACCCCCCAAAACTCCTGAGATCATTAACATTCCTGAAAACCCCCCGTAAACAGGAAAATCCCTAGCAGTAAAATTTTTAGCCCAAAGTGTATCTTTTTACATTATTAAAATAATATGCA--
>JX192233.1 Atractoscion aequidens isolate GA74 D-loop, partial sequence; mitochondrial
TTTTTTTCTGGTTTCCTTTCACTTTGCATTTCACAGTGTTTGTAAAATGAAAAATAAGGTTGAACATTTCCCTT---GCGCGCAAAAGAAAATAGTGAGTGATAAAAGTCATTATTCAAGAATAACATATTAGGATATCAAGTGCATAA-ACATGACTTATCACCTGGGAGATATCTAAGATGCCCCGGGGTTTCTGCGCGT-AAACCCCCCTACCCCCCAAAACTCCTGAGATCATTAACATTCCTGAAAACCCCCCGTAAACAGGAAAATCCCTAGCAGTAAAATTTTTAGCCCAAAGTGTATCTTTTTACATTATTAAAATAATATGCA--
>JX192234.1 Atractoscion aequidens isolate GA60 D-loop, partial sequence; mitochondrial
TTTTTTTCTGGTTTCCTTTCACTTTGCATTTCACAGTGTTTGTAAAATGAAAAATAAGGTTGAACATTTCCCTT---GCGCGCAAAAGAAAATAGTGAGTGATAAAAGTCATTATTCAAGAATAACATATTAGGATATCAAGTGCATAA-ACATGACTTATCACCTGGGAGATATCTAAGATGCCCCGGGGTTTCTGCGCGT-AAACCCCCCTACCCCCCAAAACTCCTGAGATCATTAACATTCCTGAAAACCCCCCGTAAACAGGAAAATCCCTAGCAGTAAAATTTTTAGCCCAAAGTGTATCTTTTTACATTATTAAAATAATATGCA--
>JX192235.1 Atractoscion aequidens isolate GA66 D-loop, partial sequence; mitochondrial
TTTTTTTCTGGTTTCCTTTCACTTTGCATTTCACAGTGTTTGTAAAATGAAAAATAGGGTTGAACATTTCCCTT---GCGCGCAAAAGAAAATAGTGAGTGGTAAAAGTCATTATTCAAGAATAACATATTAGGATATCAAGTGCATAA-ACATGACTTATCACCTGGGAGATATCTAAGATGCCCCGGGGTTTCTGCGCGT-AAACCCCCCTACCCCCCAAAACTCCTGAGATCATTAACATTCCTGAAAACCCCCCGTAAACAGGAAAATCCCTAGCAGTAAAATTTTTAGCCCAAAGTGTATCTTTTTACATTATTAAAATAATATGCA--
>JX192236.1 Atractoscion aequidens isolate GA51 D-loop, partial sequence; mitochondrial
TTTTTTTCTGGTTTCCTTTCACTTTGCATTTCACAGTGTTTGTAAAATGAAAAATAGGGTTGAACATTTCCCTT---GCGCGCAAAAGAAAATAGTGAGTGGTAAAAGTCATTATTCAAGAATAACATATTAGGATATCAAGTGCATAA-ACATGACTTATCACCTGGGAGATATCTAAGATGCCCCGGGGTTTCTGCGCGT-AAACCCCCCTACCCCCCAAAACTCCTGAGATCATTAACATTCCTGAAAACCCCCCGTAAACAGGAAAATCCCTAGCAGTAAAATTTTTAGCCCAAAGTGTATCTTTTTACATTATTAAAATAATATGCA--
>JX192237.1 Atractoscion aequidens isolate GA80 D-loop, partial sequence; mitochondrial
TTTTTTTCTGGTTTCCTTTCACTTTGCATTTCACAGTGTTTGTAAAATGAAAAATAAGGTTGAACATTTCCCTT---GCGCGCAAAAGAAAATAGTGAGTGATAAAAGTCATTATTCAAGAATAACATATTAGGATATCAAGTGCATAA-ACATGACTTATCACCTGGGAGATATCTAAGATGCCCCGGGGTTTCTGCGCGT-AAACCCCCCTACCCCCCAAAACTCCTGAGATCATTAACATTCCTGAAAACCCCCCGTAAACAGGAAAATCCCTAGCAGTAAAATTTTTAGCCCAAAGTGTATCTTTTTACATTATTAAAATAATATGCA--
>JX192238.1 Atractoscion aequidens isolate GA57 D-loop, partial sequence; mitochondrial
TTTTTTTCTGGTTTCCTTTCACTTTGCATTTCACAGTGTTTGTAAAGTGAAAAATAAGGTTGAACATTTCCCTT---GCGCGCAAAAGAAAATAGTGAGTGATAAAAGTCATTATTCAAGAATAACATATTAGGATATCAAGTGCATAA-ACATGACTTATCACCTGGGAGATATCTAAGATGCCCCGGGGTTTCTGCGCGT-AAACCCCCCTACCCCCCAAAACTCCTGAGATCATTAACATTCCTGAAAACCCCCCGTAAACAGGAAAATCCCTAGCAGTAAAATTTTTAGCCCAAAGTGTATCTTTTTACATTATTAAAATAATATGCA--
>JX192239.1 Atractoscion aequidens isolate GA76 D-loop, partial sequence; mitochondrial
TTTTTTTCTGGTTTCCTTTCACTTTGCATTTCACAGTGTTTGTAAAATGAAAAATAGGGTTGAACATTTCCCTT---GCGCGCAAAAGAAAATAGTGAGTGGTAAAAGTCATTATTCAAGAATAACATATTAGGATATCAAGTGCATAA-ACATGACTTATCACCTGGGAGATATCTAAGATGCCCCGGGGTTTCTGCGCGT-AAACCCCCCTACCCCCCAAAACTCCTGAGATCATTAACATTCCTGAAAACCCCCCGTAAACAGGAAAATCCCTAGCAGTAAAATTTTTAGCCCAAAGTGTATCTTTTTACATTATTAAAATAATATGCA--
>JX192240.1 Atractoscion aequidens isolate GA75 D-loop, partial sequence; mitochondrial
TTTTTTTCTGGTTTCCTTTCACTTTGCATTTCACAGTGTTTGTAAAATGAAAAATAGGGTTGAACATTTCCCTT---GCGCGCAAAAGAAAATAGTGAGTGGTAAAAGTCATTATTCAAGAATAACATATTAGGATATCAAGTGCATAA-ACATGACTTATCACCTGGGAGATATCTAAGATGCCCCGGGGTTTCTGCGCGT-AAACCCCCCTACCCCCCAAAACTCCTGAGATCATTAACATTCCTGAAAACCCCCCGTAAACAGGAAAATCCCTAGCAGTAAAATTTTTAGCCCAAAGCGTATCTTTTTACATTATTAAAATAATATGCA--
>JX192241.1 Atractoscion aequidens isolate GA78 D-loop, partial sequence; mitochondrial
TTTTTTTCTGGTTTCCTTTCACTTTGCATTTCACAGTGTTTGTAAAATGAAAAATAAGGTTGAACATTTCCCTT---GCGCGCAAAAGAAAATAGTGAGTGATAAAAGTCATTATTCAAGAATAACATATTAGGATATCAAGTGCATAA-ACATGACTTATCACCTGGGAGATATCTAAGATGCCCCGGGGTTTCTGCGCGT-AAACCCCCCTACCCCCCAAAACTCCTGAGATCATTAACATTCCTGAAAACCCCCCGTAAACAGGAAAATCCCTAGCAGTAAAATTTTTAGCCCAAAGTGTATCTTTTTACATTATTAAAATAATATGCA--
>JX192242.1 Atractoscion aequidens isolate GA59 D-loop, partial sequence; mitochondrial
TTTTTTTCTGGTTTCCTTTCACTTTGCATTTCACAGTGTTTGTAAAATGAAAAATAGGGTTGAACATTTCCCTT---GCGCGCAAAAGAAAATAGTGAGTGGTAAAAGTCATTATTCAAGAATAACATATTAGGATATCAAGTGCATAA-ACATGACTTATCACCTGGGAGATATCTAAGATGCCCCGGGGTTTCTGCGCGT-AAACCCCCCTACCCCCCAAAACTCCTGAGATCATTAACATTCCTGAAAACCCCCCGTAAACAGGAAAATCCCTAGCAGTAAAATTTTTAGCCCAAAGTGTATCTTTTTACATTATTAAAATAATATGCA--
>JX192243.1 Atractoscion aequidens isolate GA55 D-loop, partial sequence; mitochondrial
TTTTTTTCTGGTTTCCTTTCACTTTGCATTTCACAGTGTTTGTAAAATGAAAAATAAGGTTGAACATTTCCCTT---GCGCGCAAAAGAAAATAGTGAGTGATAAAAGTCATTATTCAAGAATAACATATTAGGATATCAAGTGCATAA-ACATGACTTATCACCTGGGAGATATCTAAGATGCCCCGGGGTTTCTGCGCGT-AAACCCCCCTACCCCCCAAAACTCCTGAGATCATTAACATTCCTGAAAACCCCCCGTAAACAGGAAAATCCCTAGCAGTAAAATTTTTAGCCCAAAGTGTATCTTTTTACATTATTAAAATAATATGCA--
>JX192244.1 Atractoscion aequidens isolate GA67 D-loop, partial sequence; mitochondrial
TTTTTTTCTGGTTTCCTTTCACTTTGCATTTCACAGTGTTTGTAAAATGAAAAATAAGGTTGAACATTTCCCTT---GCGCGCAAAAGAAAATAGTGAGTGGTAAAAGTCATTATTCAAGAATAACATATTAGGATATCAAGTGCATAA-ACATGACTTATCACCTGGGAGATATCTAAGATGCCCCGGGGTTTCTGCGCGT-AAACCCCCCTACCCCCCAAAACTCCTGAGATCATTAACATTCCTGAAAACCCCCCGTAAACAGGAAAATCCCTAGCAGTAAAATTTTTAGCCCAAAGTGTATCTTTTTACATTATTAAAATAATATGCA--
>JX192245.1 Atractoscion aequidens isolate GA72 D-loop, partial sequence; mitochondrial
TTTTTTTCTGGTTTCCTTTCACTTTGCATTTCACAGTGTTTGTAAAATGAAAAATAGGGTTGAACATTTCCCTT---GCGCGCAAAAGAAAATAGTGAGTGGTAAAAGTCATTATTCAAGAATAACATATTAGGATATCAAGTGCATAA-ACATGACTTATCACCTGGGAGATATCTAAGATGCCCCGGGGTTTCTGCGCGT-AAACCCCCCTACCCCCCAAAACTCCTGAGATCATTAACATTCCTGAAAACCCCCCGTAAACAGGAAAATCCCTAGCAGTAAAATTTTTAGCCCAAAGTGTATCTTTTTACATTATTAAAATAATATGCA--
>JX192246.1 Atractoscion aequidens isolate GA56 D-loop, partial sequence; mitochondrial
TTTTTTTCTGGTTTCCTTTCACTTTGCATTTCACAGTGTTTGTAAAATGAAAAATAAGGTTGAACATTTCCCTT---GCGCGCAAAGGAAAATAGTGAGTGATAAAAGTCATTATTCAAGAATAACATATTAGGATATCAAGTGCATAA-ACATGACTTATCACCTGGGAGATATCTAAGATGCCCCGGGGTTTCTGCGCGT-AAACCCCCCTACCCCCCAAAACTCCTGAGATCATTAACATTCCTGAAAACCCCCCGTAAACAGGAAAATCCCTAGCAGTAAAATTTTTAGCCCAAAGTGTATCTTTTTACATTATTAAAATAATATGCA--
>JX192247.1 Atractoscion aequidens isolate GB91 D-loop, partial sequence; mitochondrial
TTCTTTTTTATTTTCTTTTCACTTTGCATTTCACAGTGTAGGTAAAATGAAAAATAAGGTTGAACATTTCCTTTCCTGCACGTAAAA-AGAATGGTGAATGATTAAATTCATTACTCAAGAATAACATATTAAAATATCAAGTGCATAATACATGACTTATTACCTGGAAGATATCTAAGATGCCCCGGGGTTCCTGCGCGTAAAACCCCCCTACCCCCCTAAACTCCTGAGATCCTTAACATTCCTGAAAACCCCCCGTAAACAGGAAAATCCCTAGCAGTAAAATTTTTAGCCCAAAGTGTATCTATTTACATTATTAAAATAATATGCA--
>JX192248.1 Atractoscion aequidens isolate GB92 D-loop, partial sequence; mitochondrial
TTCTTTTTTATTTTCTTTTCACTTTGCATTTCACAGTGTAGGTAAAATGAAGAATAAGGTTGAACATTTCCTTTCCTGCACGTAAAA-AGAATGGTGAATGATTAAATTCATTACTCAAGAATAACATATTAAAATATCAAGTGCATAATACATGACTTATTACCTGGAAGATATCTAAGATGCCCCGGGGTTCCTGCGCGTAAAACCCCCCTACCCCCCTAAACTCCTGAGATCCTTAACATTCCTGAAAACCCCCCGTAAACAGGAAAATCCCTAGCAGTAAAATTTTTAGCCCAAAGTGTATCTATTTACATTATTAAAATAATATGCA--
>JX192249.1 Atractoscion aequidens isolate GB93 D-loop, partial sequence; mitochondrial
TTCTTTTTTATTTTCTTTTCACTTTGCATTTCACAGTGTAGGTAAAATGAAGAATAAGGTTGAACATTTCCTTTCCTGCACGTAAAA-AGAATGGTGAATGATTAAATTCATTACTCAAGAATAACATATTAAAATATCAAGTGCATAATACATGACTTATTACCTGGAAGATATCTAAGATGCCCCGGGGTTCCTGCGCGTAAAACCCCCCTACCCCCCTAAACTCCTGAGATCCTTAACATTCCTGAAAACCCCCCGTAAACAGGAAAATCCCTAGCAGTAAAATTTTTAGCCCAAAGTGTATCTATTTACATTATTAAAATAATATGCA--
>JX192250.1 Atractoscion aequidens isolate GB94 D-loop, partial sequence; mitochondrial
TTCTTTTTTATTTTCTTTTCACTTTGCATTTCACAGTGTAGGTAAAATGAAAAATAAGGTTGAACATTTCCTTTCCTGCACGTAAAA-AGAATGGTGAATGATTAAATTCATTACTCAAGAATAACATATTAAAATATCAAGTGCATAATACATGACTTATTACCTGGAAGATATCTAAGATGCCCCGGGGTTCCTGCGCGTAAAACCCCCCTACCCCCCTAAACTCCTGAGATCCTTAACATTCCTGAAAACCCCCCGTAAACAGGAAAATCCCTAGCAGTAAAATTTTTAGCCCAAAGTGTATCTATTTACATTATTAAAATAATATGCA--
>JX192251.1 Atractoscion aequidens isolate GB95 D-loop, partial sequence; mitochondrial
TTCTTTTTTATTTTCTTTTCACTTTGCATTTCACAGTGTAGGTAAAATGAAGAATAAGGTTGAACATTTCCTTTCCTGCACGTAAAA-AGAATGGTGAATGATTAAATTCATTACTCAAGAATAACATATTAAAATATCAAGTGCATAATACATGACTTATTACCTGGAAGATATCTAAGATGCCCCGGGGTTCCTGCGCGTAAAACCCCCCTACCCCCCTAAACTCCTGAGATCCTTAACATTCCTGAAAACCCCCCGTAAACAGGAAAATCCCTAGCAGTAAAATTTTTAGCCCAAAGTGTATCTATTTACATTATTAAAATAATATGCA--
>JX192252.1 Atractoscion aequidens isolate GB98 D-loop, partial sequence; mitochondrial
TTCTTTTTTATTTTCTTTTCACTTTGCATTTCACAGTGTAGGTAAAATGAAAAATAAGGTTGAACATTTCCTTTCCTGCACGTAAAA-AGAATGGTGAATGATTAAATTCATTACTCAAGAATAACATATTAAAATATCAAGTGCATAATACATGACTTATTACCTGGAAGATATCTAAGATGCCCCGGGGTTCCTGCGCGTAAAACCCCCCTACCCCCCTAAACTCCTGAGATCCTTAACATTCCTGAAAACCCCCCGTAAACAGGAAAATCCCTAGCAGTAAAATTTTTAGCCCAAAGTGTATCTATTTACATTATTAAAATAATATGCA--
>JX192253.1 Atractoscion aequidens isolate GB99 D-loop, partial sequence; mitochondrial
TTCTTTTTTATTTTCTTTTCACTTTGCATTTCACAGTGTAGGTAAAATGAAAAATAAGGTTGAACATTTCCTTTCCTGCACGTAAAA-AGAATGGTGAATGATTAAATTCATTACTCAAGAATAACATATTAAAATATCAAGTGCATAATACATGACTTATTACCTGGAAGATATCTAAGATGCCCCGGGGTTCCTGCGCGTAAAACCCCCCTACCCCCCTAAACTCCTGAGATCCTTAACATTCCTGAAAACCCCCCGTAAACAGGAAAATCCCTAGCAGTAAAATTTTTAGCCCAAAGTGTATCTATTTACATTATTAAAATAATATGCA--
>JX192254.1 Atractoscion aequidens isolate GB100 D-loop, partial sequence; mitochondrial
TTCTTTTTTATTTTCTTTTCACTTTGCATTTCACAGTGTAGGTAAAATGAAAAATAAGGTTGAACATTTCCTTTCCTGCACGTAAAA-AGAATGGTGAATGATTAAATTCATTACTCAAGAATAACATATTAAAATATCAAGTGCATAATACATGACTTATTACCTGGAAGATATCTAAGATGCCCCGGGGTTCCTGCGCGTAAAACCCCCCTACCCCCCTAAACTCCTGAGATCCTTAACATTCCTGAAAACCCCCCGTAAACAGGAAAATCCCTAGCAGTAAAATTTTTAGCCCAAAGTGTATCTATTTACATTATTAAAATAATATGCA--
>JX192255.1 Atractoscion aequidens isolate GB101 D-loop, partial sequence; mitochondrial
TTCTTTTTTATTTTCTTTTCACTTTGCATTTCACAGTGTAGGTAAAATGAAAAATAAGGTTGAACACTTCCTCT-CTGCACGTAAAAAAGAATGGTGAATGATTAAATCCATTACTCAAGAATGACATATCAGGATATCAAGTGCATAATACATGACTTATTACCTGGAAGATATCTAAGATGCCCCGGGGTTCCTGCGCGTAAAACCCCCCTACCCCCCTAAACTCCTGAGATCCTTAACATTCCTGAAAACCCCCCGTAAACAGGAAAATCCCTAGCAGTAAAATTTTTAGCCCAAAGTGTATCTATTTACATTATTAAAATAATATGCA--
>JX192256.1 Atractoscion aequidens isolate GB102 D-loop, partial sequence; mitochondrial
TTCTTTTTTATTTTCTTTTCACTTTGCATTTCACAGTGTAGGTAAAATGAAGAATAAGGTTGAACATTTCCTTTCCTGCACGTAAAA-AGAATGGTGAATGATTAAATTCATTACTCAAGAATAACATATTAAAATATCAAGTGCATAATACATGACTTATTACCTGGAAGATATCTAAGATGCCCCGGGGTTCCTGCGCGTAAAACCCCCCTACCCCCCTAAACTCCTGAGATCCTTAACATTCCTGAAAACCCCCCGTAAACAGGAAAATCCCTAGCAGTAAAATTTTTAGCCCAAAGTGTATCTATTTACATTATTAAAATAATATGCA--
>JX192257.1 Atractoscion aequidens isolate GB104 D-loop, partial sequence; mitochondrial
TTCTTTTTTATTTTCTTTTCACTTTGCATTTCACAGTGTAGGTAAAATGAAAAATAAGGTTGAACATTTCCTTTCCTGCACGTAAAA-AGAATGGTGAATGATTAAATTCATTACTCAAGAATAACATATTAAAATATCAAGTGCATAATACATGACTTATTACCTGGAAGATATCTAAGATGCCCCGGGGTTCCTGCGCGTAAAACCCCCCTACCCCCCTAAACTCCTGAGATCCTTAACATTCCTGAAAACCCCCCGTAAACAGGAAAATCCCTAGCAGTAAAATTTTTAGCCCAAAGTGTATCTATTTACATTATTAAAATAATATGCA--
>JX192258.1 Atractoscion aequidens isolate GB105 D-loop, partial sequence; mitochondrial
TTCTTTTTTATTTTCTTTTCACTTTGCATTTCACAGTGTAGGTAAAATGAAAAATAAGGTTGAACACTTCCTCT-CTGCACGTAAAAAAGAATGGTGAATGATTAAATCCATTACTCAAGAATGACATATCAGAATATCAAGTGCATAATACATGACTTATTACCTGGAAGATATCTAAGATGCCCCGGGGTTCCTGCGCGTAAAACCCCCCTACCCCCCTAAACTCCTGAGATCCTTAACATTCCTGAAAACCCCCCGTAAACAGGAAAATCCCTAGCAGTAAAATTTTTAGCCCAAAGTGTATCTATTTACATTATTAAAATAATATGCA--
>JX192259.1 Atractoscion aequidens isolate GB106 D-loop, partial sequence; mitochondrial
TTCTTTTTTATTTTCTTTTCACTTTGCATTTCACAGTGTAGGTAAAATGAAAAATAAGGTTGAACACTTCCTTT-CTGCACGTAAAA-AGAATGGTGAATGATTAAATCCATTACTCAAGAATAACATATTAGAATATCAAGTGCATAATACATGACTTATTACCTGGAAGATATCTAAGATGCCCCGGGGTTCCTGCGCGTAAAACCCCCCTACCCCCCTAAACTCCTGAGATCCTTAACATTCCTGAAAACCCCCCGTAAACAGGAAAATCCCTAGCAGTAAAATTTTTAGCCCAAAGTGTATCTATTTACATTATTAAAATAATATGCA--
>JX192260.1 Atractoscion aequidens isolate GB107 D-loop, partial sequence; mitochondrial
TTCTTTTTTATTTTCTTTTCACTTTGCATTTCACAGTGTAGGTAAAATGAAAAATAAGGTTGAACACTTCCTTT-CTGCACGTAAAA-AGAATGGTGAATGATTAGATCCATTACTCAAGAGTAACATATTAGAATATCAAGTGCATAATACATGACTTATTACCTGGAAGATATCTAAGATGCCCCGGGGTTTCTGCGCGTAAAACCCCCCTACCCCCCTAAACTCCTGAGATCCTTAACATTCCTGAAAACCCCCCGTAAACAGGAAAATCCCTAGCAGTAAAATTTTTAGCCCAAAGTGTATCTATTTACATTATTAAAATAATATGCA--
>JX192261.1 Atractoscion aequidens isolate GB108 D-loop, partial sequence; mitochondrial
TTCTTTTTTATTTTCTTTTCACTTTGCATTTCACAGTGTAGGTAAAATGAAAAATAAGGTTGAACATTTCCTTTCCTGCACGTAAAA-AGAATGGTGAATGATTAAATCCATTACTCAAGAATAACATATTAAAATATCAAGTGCATAATACATGACTTATTACCTGGAAGATATCTAAGATGCCCCGGGGTTCCTGCGCGTAAAACCCCCCTACCCCCCTAAACTCCTGAGATCCTTAACATTCCTGAAAACCCCCCGTAAACAGGAAAATCCCTAGCAGTAAAATTTTTAGCCCAAAGTGTATCTATTTACATTATTAAAATAATATGCA--
>JX192262.1 Atractoscion aequidens isolate GB109 D-loop, partial sequence; mitochondrial
TTCTTTTTTATTTTCTTTTCACTTTGCATTTCACAGTGTAGGTAAAATGAAAAATAAGGTTGAACATTTCCTTTCCTGCACGTAAAA-AGAATGGTGAATGATTAAGTCCATTACTCAAGAATAACATATTAAAATATCAAGTGCATAATACATGACTTATTACCTGGAAGATATCTAAGATGCCCCGGGGTTCCTGCGCGTAAAACCCCCCTACCCCCCTAAACTCCTGAGATCCTTAACATTCCTGAAAACCCCCCGTAAACAGGAAAATCCCTAGCAGTAAAATTTTTAGCCCAAAGTGTATCTATTTACATTATTAAAATAATATGCA--
>JX192263.1 Atractoscion aequidens isolate GB110 D-loop, partial sequence; mitochondrial
TTCTTTTTTATTTTCTTTTCACTTTGCATTTCACAGTGTAGGTAAGATGAAAAATAAGGTTGAACACTTCCTTC-CTGCACGTAAAAAAGAATGGTGAATGATTAAATCCATTACTCAAGAATAACATATTAAAATATCAAGTGCATAATACATGACTTATTACCTGGAAGATATCTAAGATGCCCCGGGGTTCCTGCGCGTAAAACCCCCCTACCCCCCTAAACTCCTGAGATCCTTAACATTCCTGAAAACCCCCCGTAAACAGGAAAATCCCTAGCAGTAAAATTTTTAGCCCAAAGTGTATCTATTTACATTATTAAAATAATATGCA--
>JX192264.1 Atractoscion aequidens isolate GB111 D-loop, partial sequence; mitochondrial
TTCTTTTTTATTTTCTTTTCACTTTGCATTTCACAGTGTAGGTAAAATGAAGAATAAGGTTGAACATTTCCTTTCCTGCACGTAAAA-AGAATGGTGAATGATTAAATTCATTACTCAAGAATAACATATTAAAATATCAAGTGCATAATACATGACTTATTACCTGGAAGATATCTAAGATGCCCCGGGGTTCCTGCGCGTAAAACCCCCCTACCCCCCTAAACTCCTGAGATCCTTAACATTCCTGAAAACCCCCCGTAAACAGGAAAATCCCTAGCAGTAAAATTTTTAGCCCAAAGTGTATCTATTTACATTATTAAAATAATATGCA--
>JX192265.1 Atractoscion aequidens isolate GB118 D-loop, partial sequence; mitochondrial
TTCTTTTTTATTTTCTTTTCACTTTGCATTTCACAGTGTAGGTAAAATGAAAAATAAGGTTGAACACTTCCTTT-CTGCACGTAAAAAAGAATGGTGAATGATTAAATCCATTACTCAAGAATGACATATCAGAATATCAAGTGCATAATACATGACTTATTACCTGGAAGATATCTAAGATGCCCCGGGGTTCCTGCGCGTAAAACCCCCCTACCCCCCTAAACTCCTGAGATCCTTAACATTCCTGAAAACCCCCCGTAAACAGGAAAATCCCTAGCAGTAAAATTTTTAGCCCAAAGTGTATCTATTTACATTATTAAAATAATATGCA--
>JX192266.1 Atractoscion aequidens isolate GB120 D-loop, partial sequence; mitochondrial
TTCTTTTTTATTTTCTTTTCACTTTGCATTTCACAGTGTAGGTAAAATGAAAAATAAGGTTGAACATTTCCTTTCCTGCACGTAAAA-AGAATGGTGAATGATTAAATTCATTACTCAAGAATAACATATTAAAATATCAAGTGCATAATACATGACTTATTACCTGGAAGATATCTAAGATGCCCCGGGGTTCCTGCGCGTAAAACCCCCCTACCCCCCTAAACTCCTGAGATCCTTAACATTCCTGAAAACCCCCCGTAAACAGGAAAATCCCTAGCAGTAAAATTTTTAGCCCAAAGTGTATCTATTTACATTATTAAAATAATATGCA--
>JX192267.1 Atractoscion aequidens isolate GB28 D-loop, partial sequence; mitochondrial
TTCTTTTTTATTTTCTTTTCACTTTGCATTTCACAGTGTAGGTAAAATGAAAAATAAGGTTGAACACTTCCTCT-CTGCACGTAAAAAAGAATGGTGAATGATTAAATCCATTACTCAAGAATGACATATCAGGATATCAAGTGCATAATACATGACTTATTACCTGGAAGATATCTAAGATGCCCCGGGGTTCCTGCGCGTAAAACCCCCCTACCCCCCTAAACTCCTGAGATCCTTAACATTCCTGAAAACCCCCCGTAAACAGGAAAATCCCTAGCAGTAAAATTTTTAGCCCAAAGTGTATCTATTTACATTATTAAAATAATATGCA--
>JX192268.1 Atractoscion aequidens isolate GB29 D-loop, partial sequence; mitochondrial
TTCTTTTTTATTTTCTTTTCACTTTGCATTTCACAGTGTAGGTAAAATGAAAAATAAGGTTGAACACTTCCTTT-CTGCACGTAAAA-AGAATGGTGAATGATTAAATCCATTACTCAAGAATAACATATTAGGATATCAAGTGCATAATACATGACTTATTACCTGGAAGATATCTAAGATGCCCCGGGGTTCCTGCGCGTAAAACCCCCCTACCCCCCTAAACTCCTGAGATCCTTAACATTCCTGAAAACCCCCCGTAAACAGGAAAATCCCTAGCAGTAAAATTTTTAGCCCAAAGTGTATCTATTTACATTATTAAAATAATATGCA--
>JX192269.1 Atractoscion aequidens isolate GB33 D-loop, partial sequence; mitochondrial
TTCTTTTTTATTTTCTTTTCACTTTGCATTTCACAGTGTAGGTAAAATGAAAAATAAGGTTGAACATTTCCTTTCCTGCACGTAAAA-AGAATGGTGAATGATTAAATTCATTACTCAAGAATAACATATTAAAATATCAAGTGCATAATACATGACTTATTACCTGGAAGATATCTAAGATGCCCCGGGGTTCCTGCGCGTAAAACCCCCCTACCCCCCTAAACTCCTGAGATCCTTAACATTCCTGAAAACCCCCCGTAAACAGGAAAATCCCTAGCAGTAAAATTTTTAGCCCAAAGTGTATCTATTTACATTATTAAAATAATATGCA--
>JX192270.1 Atractoscion aequidens isolate GB34 D-loop, partial sequence; mitochondrial
TTCTTTTTTATTTTCTTTTCACTTTGCATTTCACAGTGTAGGTAAAATGAAAAATAAGGTTGAACATTTCCTTTCCTGCACGTAAAA-AGAATGGTGAATGATTAAGTTCATTACTCAAGAATAACATATTAAAATATCAAGTGCATAATACATGACTTATTACCTGGAAGATATCTAAGATGCCCCGGGGTTCCTGCGCGTAAAACCCCCCTACCCCCCTAAACTCCTGAGATCCTTAACATTCCTGAAAACCCCCCGTAAACAGGAAAATCCCTAGCAGTAAAATTTTTAGCCCAAAGTGTATCTATTTACATTATTAAAATAATATGCA--
>JX192271.1 Atractoscion aequidens isolate GB8 D-loop, partial sequence; mitochondrial
TTCTTTTTTATTTTCTTTTCACTTTGCATTTCACAGTGTAGGTAAAATGAAAAATAAGGTTGAACACTTCCTTT-CTGCACGTAAAA-AGAATGGTGAATGATTAGATCCATTACTCAAGAGTAACATATTAGAATATCAAGTGCATAATACATGACTTATTACCTGGAAGATATCTAAGATGCCCCGGGGTTTCTGCGCGTAAAACCCCCCTACCCCCCTAAACTCCTGAGATCCTTAACATTCCTGAAAACCCCCCGTAAACAGGAAAATCCCTAGCAGTAAAATTTTTAGCCCAAAGTGTATCTATTTACATTATTAAAATAATATGCA--
>JX192272.1 Atractoscion aequidens isolate GB1 D-loop, partial sequence; mitochondrial
TTCTTTTTTATTTTCTTTTCACTTTGCATTTCACAGTGTAGGTAAAATGAAAAATAAGGTTGAACACTTCCTTT-CTGCACGTAAAA-AGAATGGTGAATGATTAAATCCATTACTCAAGAATAACATATTAGAATATCAAGTGCATAATACATGACTTATTACCTGGAAGATATCTAAGATGCCCCGGGGTTCCTGCGCGTAAAACCCCCCTACCCCCCTAAACTCCTGAGATCCTTAACATTCCTGAAAACCCCCCGTAAACAGGAAAATCCCTAGCAGTAAAATTTTTAGCCCAAAGTGTATCTATTTACATTATTAAAATAATATGCA--
>JX192273.1 Atractoscion aequidens isolate GB11 D-loop, partial sequence; mitochondrial
TTTTTTTTTATTTTCTTTTCACTTTGCATTTCACAGTGTAGGTAAAATGAAAAATAAGGTTGAACACTTCCTTT-CTGCACGTAAAA-AGAATGGTGAATGATTAAATCCATTACTCAAGAATAACATATTAGAATATCAAGTGCATAATACATGACTTATTACCTGGAAGATATCTAAGATGCCCCGGGGTTCCTGCGCGTAAAACCCCCCTACCCCCCTAAACTCCTGAGATCCTTAACATTCCTGAAAACCCCCCGTAAACAGGAAAATCCCTAGCAGTAAAATTTTTAGCCCAAAGTGTATCTATTTACATTATTAAAATAATATGCA--
>JX192274.1 Atractoscion aequidens isolate GB20 D-loop, partial sequence; mitochondrial
TTCTTTTTTATTTTCTTTTCACTTTGCATTTCACAGTGTAGGTAAAATGAAAAATAAGGTTGAACATTTCCTTTCCTGCACGTAAAA-AGAATGGTGAATGATTAAATTCATTACTCAAGAATAACATATTAAAATATCAAGTGCATAATACATGACTTATTACCTGGAAGATATCTAAGATGCCCCGGGGTTCCTGCGCGTAAAACCCCCCTACCCCCCTAAACTCCTGAGATCCTTAACATTCCTGAAAACCCCCCGTAAACAGGAAAATCCCTAGCAGTAAAATTTTTAGCCCAAAGTGTATCTATTTACATTATTAAAATAATATGCA--
>JX192275.1 Atractoscion aequidens isolate GB15 D-loop, partial sequence; mitochondrial
TTCTTTTTTATTTTCTTTTCACTTTGCATTTCACAGTGTAGGTAAAATGAAAAATAAGGTTGAACACTTCCTTT-CTGCACGTAAAA-AGAATGGTGAATGATTAAATCCATTACTCAAGAATAACATATTAGAATATCAAGTGCATAATACATGACTTATTACCTGGAAGATATCTAAGATGCCCCGGGGTTCCTGCGCGTAAAACCCCCCTACCCCCCTAAACTCCTGAGATCCTTAACATTCCTGAAAACCCCCCGTAAACAGGAAAATCCCTAGCAGTAAAATTTTTAGCCCAAAGTGTATCTATTTACATTATTAAAATAATATGCA--
>JX192276.1 Atractoscion aequidens isolate GB22 D-loop, partial sequence; mitochondrial
TTCTTTTTTATTTTCTTTTCACTTTGCATTTCACAGTGTAGGTAAAATGAAAAATAAGGTTGAACATTTCCTTTCCTGCACGTAAAA-AGAATGGTGAATGATTAAATTCATTACTCAAGAATAACATATTAAAATATCAAGTGCATAATACATGACTTATTACCTGGAAGATATCTAAGATGCCCCGGGGTTCCTGCGCGTAAAACCCCCCTACCCCCCTAAACTCCTGAGATCCTTAACATTCCTGAAAACCCCCCGTAAACAGGAAAATCCCTAGCAGTAAAATTTTTAGCCCAAAGTGTATCTATTTACATTATTAAAATAATATGCA--
>JX192277.1 Atractoscion aequidens isolate GB26 D-loop, partial sequence; mitochondrial
TTCTTTTTTATTTTCTTTTCACTTTGCATTTCACAGTGTAGGTAAAATGAAAAATAAGGTTGAACACTTCCTTT-CTGCACGTAAAA-AGAATGGTGAATGATTAAATCCATTACTCAAGAATAACATATTAGAATATCAAGTGCATAATACATGACTTATTACCTGGAAGATATCTAAGATGCCCCGGGGTTCCTGCGCGTAAAACCCCCCTACCCCCCTAAACTCCTGAGATCCTTAACATTCCTGAAAACCCCCCGTAAACAGGAAAATCCCTAGCAGTAAAATTTTTAGCCCAAAGTGTATCTATTTACATTATTAAAATAATATGCA--
>JX192278.1 Atractoscion aequidens isolate GB27 D-loop, partial sequence; mitochondrial
TTCTTTTTTATTTTCTTTTCACTTTGCATTTCACAGTGTAGGTAAAATGAAAAATAAGGTTGAACACTTCCTTT-CTGCACGTAAAA-AGAATGGTGAATGATTAGATCCATTACTCAAGAGTAACATATTAGAATATCAAGTGCATAATACATGACTTATTACCTGGAAGATATCTAAGATGCCCCGGGGTTTCTGCGCGTAAAACCCCCCTACCCCCCTAAACTCCTGAGATCCTTAACATTCCTGAAAACCCCCCGTAAACAGGAAAATCCCTAGCAGTAAAATTTTTAGCCCAAAGTGTATCTATTTACATTATTAAAATAATATGCA--
>JX192279.1 Atractoscion aequidens isolate GB25 D-loop, partial sequence; mitochondrial
TTCTTTTTTATTTTCTTTTCACTTTGCATTTCACAGTGTAGGTAAAATGAAAAATAAGGTTGAACATTTCCTTTCCTGCACGTAAAA-AGAATGGTGAATGATTAAGTTCATTACTCAAGAATAACATATTAAAATATCAAGTGCATAATACATGACTTATTACCTGGAAGATATCTAAGATGCCCCGGGGTTCCTGCGCGTAAAACCCCCCTACCCCCCTAAACTCCTGAGATCCTTAACATTCCTGAAAACCCCCCGTAAACAGGAAAATCCCTAGCAGTAAAATTTTTAGCCCAAAGTGTATCTATTTACATTATTAAAATAATATGCA--
>JX192280.1 Atractoscion aequidens isolate GB19 D-loop, partial sequence; mitochondrial
TTCTTTTTTATTTTCTTTTCACTTTGCATTTCACAGTGTAGGTAAAATGAAAAATAAGGTTGAACATTTCCTTTCCTGCACGTAAGA-AGAATGGTGAATGATTAAATTCATTACTCAAGAATAACATATTAAAATATCAAGTGCATAATACATGACTTATTACCTGGAAGATATCTAAGATGCCCCGGGGTTCCTGCGCGTAAAACCCCCCTACCCCCCTAAACTCCTGAGATCCTTAACATTCCTGAAAACCCCCCGTAAACAGGAAAATCCCTAGCAGTAAAATTTTTAGCCCAAAGTGTATCTATTTACATTATTAAAATAATATGCA--
>JX192281.1 Atractoscion aequidens isolate GB18 D-loop, partial sequence; mitochondrial
TTCTTTTTTATTTTCTTTTCACTTTGCATTTCACAGTGTAGGTAAAATGAAAAATAAGGTTGAACACTTCCTCT-CTGCACGTAAAAAAGAATGGTGAATGATTAAATCCATTACTCAAGAATGACATATCAGAATATCAAGTGCATAATACATGACTTATTACCTGGAAGATATCTAAGATGCCCCGGGGTTCCTGCGCGTAAAACCCCCCTACCCCCCTAAACTCCTGAGATCCTTAACATTCCTGAAAACCCCCCGTAAACAGGAAAATCCCTAGCAGTAAAATTTTTAGCCCAAAGTGTATCTATTTACATTATTAAAATAATATGCA--
>JX192282.1 Atractoscion aequidens isolate GB23 D-loop, partial sequence; mitochondrial
TTCTTTTTTATTTTCTTTTCACTTTGCATTTCACAGTGTAGGTAAAATGAAGAATAAGGTTGAACATTTCCTTTCCTGCACGTAAA-GAGAATGGTGAATGATTAAATTCATTACTCAAGAATAACATATTAAAATATCAAGTGCATAATACATGACTTATTACCTGGAAGATATCTAAGATGCCCCGGGGTTCCTGCGCGTAAAACCCCCCTACCCCCCTAAACTCCTGAGATCCTTAACATTCCTGAAAACCCCCCGTAAACAGGAAAATCCCTAGCAGTAAAATTTTTAGCCCAAAGTGTATCTATTTACATTATTAAAATAATATGCA--
>JX192283.1 Atractoscion aequidens isolate GB24 D-loop, partial sequence; mitochondrial
TTCTTTTTTATTTTCTTTTCACTTTGCATTTCACAGTGTAGGTAAAATGAAAAATAAGGTTGAACACTTCCTTT-CTGCACGTAAAA-AGAATGGTGAATGATTAAATCCATTACTCAAGAATAACATATTAGAATATCAAGTGCATAATACATGACTTATTACCTGGAAGATATCTAAGATGCCCCGGGGTTCCTGCGCGTAAAACCCCCCTACCCCCCTAAACTCCTGAGATCCTTAACATTCCTGAAAACCCCCCGTAAACAGGAAAATCCCTAGCAGTAAAATTTTTAGCCCAAAGTGTATCTATTTACATTATTAAAATAATATGCA--
>JX192284.1 Atractoscion aequidens isolate GB21 D-loop, partial sequence; mitochondrial
TTCTTTTTTATTTTCTTTTCACTTTGCATTTCACAGTGTAGGTAAAATGAAAAATAAGGTTGAACACTTCCTTC-CTGCACGTAAAAAAGAATGGTGAATGATTAAATCCATTACTCAAGAATAACATATTAAAATATCAAGTGCATAATACATGACTTATTACCTGGAAGATATCTAAGATGCCCCGGGGTTCCTGCGCGTAAAACCCCCCTACCCCCCTAAACTCCTGAGATCCTTAACATTCCTGAAAACCCCCCGTAAACAGGAAAATCCCTAGCAGTAAAATTTTTAGCCCAAAGTGTATCTATTTACATTATTAAAATAATATGCA--
>JX192285.1 Atractoscion aequidens isolate GB13 D-loop, partial sequence; mitochondrial
TTCTTTTTTATTTTCTTTTCACTTTGCATTTCACAGTGTAGGTAAAATGAAGAATAAGGTTGAACATTTCCTTTCCTGCACGTAAAA-AGAATGATGAATGATTAAATTCATTACTCAAGAATAACATATTAAAATATCAAGTGCATAATACATGACTTATTACCTGGAAGATATCTAAGATGCCCCGGGGTTCCTGCGCGTAAAACCCCCCTACCCCCCTAAACTCCTGAGATCCTTAACATTCCTGAAAACCCCCCGTAAACAGGAAAATCCCTAGCAGTAAAATTTTTAGCCCAAAGTGTATCTATTTACATTATTAAAATAATATGCA--
>JX192286.1 Atractoscion aequidens isolate GB12 D-loop, partial sequence; mitochondrial
TTCTTTTTTATTTTCTTTTCACTTTGCATTTCACAGTGTAGGTAAAATGAAAAATAAGGTTGAACATTTCCTTTCCTGCACGTAAAA-AGAATGGTGAATGATTAAATTCATTACTCAAGAATAACATATTAAAATATCAAGTGCATAATACATGACTTATTACCTGGAAGATATCTAAGATGCCCCGGGGTTCCTGCGCGTAAAACCCCCCTACCCCCCTAAACTCCTGAGATCCTTAACATTCCTGAAAACCCCCCGTAAACAGGAAAATCCCTAGCAGTAAAATTTTTAGCCCAAAGTGTATCTATTTACATTATTAAAATAATATGCA--
