# Supplementary material for: Haplotype network branch diversity, a new metric combining genetic and topological diversity to compare the complexity of haplotype networks
Source: PLoS One. 2021 Jun 30;16(6):e0251878. doi: 10.1371/journal.pone.0251878 (PMC8244886; doi:10.1371/journal.pone.0251878)
Supplement: S15 File — Sites for Fig 2, Panel A. (CSV) [file pone.0251878.s020.csv]

sample	sites
JX192142.1	Angola
JX192143.1	Angola
JX192144.1	Angola
JX192145.1	Angola
JX192146.1	Angola
JX192147.1	Angola
JX192148.1	Angola
JX192149.1	Angola
JX192150.1	Angola
JX192151.1	Angola
JX192152.1	Angola
JX192153.1	Angola
JX192154.1	Angola
JX192155.1	Angola
JX192156.1	Angola
JX192157.1	Angola
JX192158.1	Angola
JX192159.1	Angola
JX192160.1	Angola
JX192161.1	Angola
JX192162.1	Angola
JX192163.1	Angola
JX192164.1	Angola
JX192165.1	Angola
JX192166.1	Angola
JX192167.1	Angola
JX192168.1	Angola
JX192169.1	Angola
JX192170.1	Angola
JX192171.1	Angola
JX192172.1	Angola
JX192173.1	Angola
JX192174.1	Angola
JX192175.1	Angola
JX192176.1	Angola
JX192177.1	Angola
JX192178.1	Angola
JX192179.1	Angola
JX192180.1	Angola
JX192181.1	Angola
JX192182.1	Angola
JX192183.1	Angola
JX192184.1	Angola
JX192185.1	Angola
JX192186.1	Angola
JX192187.1	Angola
JX192188.1	Angola
JX192189.1	Angola
JX192190.1	Angola
JX192191.1	Angola
JX192192.1	Angola
JX192193.1	Angola
JX192194.1	Angola
JX192195.1	Angola
JX192196.1	Angola
JX192197.1	Angola
JX192198.1	Angola
JX192199.1	Angola
JX192200.1	Angola
JX192201.1	Angola
JX192202.1	Angola
JX192203.1	Angola
JX192204.1	Angola
JX192205.1	Angola
JX192206.1	Angola
JX192207.1	Angola
JX192208.1	Angola
JX192209.1	Angola
JX192210.1	Angola
JX192211.1	Angola
JX192212.1	Angola
JX192213.1	Angola
JX192214.1	Angola
JX192215.1	Angola
JX192216.1	Angola
JX192217.1	Angola
JX192218.1	Angola
JX192219.1	Angola
JX192220.1	Angola
JX192221.1	Angola
JX192222.1	Angola
JX192223.1	Angola
JX192224.1	Angola
JX192225.1	Angola
JX192226.1	Angola
JX192227.1	Angola
JX192228.1	Angola
JX192229.1	Angola
JX192230.1	Angola
JX192231.1	Angola
JX192232.1	Angola
JX192233.1	Angola
JX192234.1	Angola
JX192235.1	Angola
JX192236.1	Angola
JX192237.1	Angola
JX192238.1	Angola
JX192239.1	Namibia
JX192240.1	Namibia
JX192241.1	Namibia
JX192242.1	Namibia
JX192243.1	Namibia
JX192244.1	Namibia
JX192245.1	Namibia
JX192246.1	South Africa
JX192247.1	South Africa
JX192248.1	South Africa
JX192249.1	South Africa
JX192250.1	South Africa
JX192251.1	South Africa
JX192252.1	South Africa
JX192253.1	South Africa
JX192254.1	South Africa
JX192255.1	South Africa
JX192256.1	South Africa
JX192257.1	South Africa
JX192258.1	South Africa
JX192259.1	South Africa
JX192260.1	South Africa
JX192261.1	South Africa
JX192262.1	South Africa
JX192263.1	South Africa
JX192264.1	South Africa
JX192265.1	South Africa
JX192266.1	South Africa
JX192267.1	South Africa
JX192268.1	South Africa
JX192269.1	South Africa
JX192270.1	South Africa
JX192271.1	South Africa
JX192272.1	South Africa
JX192273.1	South Africa
JX192274.1	South Africa
JX192275.1	South Africa
JX192276.1	South Africa
JX192277.1	South Africa
JX192278.1	South Africa
JX192279.1	South Africa
JX192280.1	South Africa
JX192281.1	South Africa
JX192282.1	South Africa
JX192283.1	South Africa
JX192284.1	South Africa
JX192285.1	South Africa
JX192286.1	South Africa
