# Supplementary material for: Haplotype network branch diversity, a new metric combining genetic and topological diversity to compare the complexity of haplotype networks
Source: PLoS One. 2021 Jun 30;16(6):e0251878. doi: 10.1371/journal.pone.0251878 (PMC8244886; doi:10.1371/journal.pone.0251878)
Supplement: S16 File — Sequence data for Fig 2, Panel B. (FASTA) [file pone.0251878.s021.fasta]

>AY392560.1 Chlorurus sordidus isolate Amir1 mitochondrial D-loop, partial sequence
GTATTATTATCATACTATTATTTTAACCAAAATATGCATAGCTCTCAAGAGCATATATGTATATCCACCATCAAAATAACCCAAACATTCATACATCACCACTAAACCAAGGTTTACGCAAAGTCAAACTTGGAGATTTACCATCCCTTCAAATCAACTGAGAGATTTAAGACTCAACGCCTTAGTCCAAATCACTACACAAACCAAGTATCCACATCCCGTTCAATAGCTATTAACCTGCGCAGTAAGAACCGACCAACAAGCACATATCTTAATGCATTCGTTTCTTGATGATCAGGGATAACCCGTCGTGGGGGTCACTAGCCTCACATTATTACTGGCATCTGG
>AY392561.1 Chlorurus sordidus isolate Amir2 mitochondrial D-loop, partial sequence
GTATTATTATCATACCATTATTTTAAACAAAATATGCATAGCTCYCAAGGRCATATATGTATATCCACCATCAAAATAACCCAAACATTCATACATCACCACTAAACCAAGGTTTACGCAAAGCCAAACTTGGAGATTTACCATCCCTTYAAATCAACTGAGAGATTTAAGGCTCAATACCTTAGTCCAAATCACTACACAAACCAAGTATCCACATCTCGTTCAATTGTTATCAACCTGCGCAGTAAGAACCGACCAACAAGCACATATCTTAATGTACCCGTTTCTTGATGATCAGGGATAACCCGTCGTGGGGGTCGCTAGTCTCACATTATTACTGGCATCTGG
>AY392562.1 Chlorurus sordidus isolate Amir3 mitochondrial D-loop, partial sequence
GTATTATTATCATACTATTGTTTTAACCAAAATATGCATAGCTCTCAAGAGCATATATGTATATCCACCATCAAAATAACCCAAACATTCATACATCACCACTAAACCAAGGTTTACGCAAAGTCAAACTTGGAGATTTACCATTCCTTCAAATCAACTGAGAGATTTAAGACTTAACACCTTAGTCCAAATCACTACACAAACCAAGTATCCACATCCCGTTCAATTGCTATTAACCTGCGCAGTAAGAACCGACCAACAAGCACATATCTTAATGCACTCGTTTCTTGATGATCAGGGATAACCCGTCGTGGGGGTCGATAGCCTCACATTATTACTGGCATCTGG
>AY392563.1 Chlorurus sordidus isolate Amir4 mitochondrial D-loop, partial sequence
GTATTATTATCATACTATTGTTTTAACCAAAATATGCATAGCTCTCAAGAGCATATATGTATATCCACCATCAAAATAACCCAAACATTCATACATCACCACTAAACCAAGGTTTACGCAAAGTCAAACTTGGAGATTTACCATTCCTTCAAATCAACTGAGAGATTTAAGACTTAACACCTTAGTCCAAATCACTACACAAACCAAGTATCCACATCCCGTTCAATCGCTATTAACCTGCGCAGTAAGAACCGACCAACAAGCACATATCTTAATGCACTCGTTTCTTGATGATCAGGGATAACCCGTCGTGGGGGTCGCTAGTCTCACATTATTACTGGCATCTGG
>AY392564.1 Chlorurus sordidus isolate Amir5 mitochondrial D-loop, partial sequence
GTATTATTATCATACCATTATTTTAAACAAAATATGCATAGCTCCCAAGGACATATATGTAAATTCRCCATTAAAATAACTTAAACATTCATACATCACCACTAAACCAAGGTTTACGCAAAGTCAAACTTGGAGATTTACCATTCCTTYAAATCAACTGAGAGATTTAAGACTCAACACCTTATGCCAAATCACTACACAAACCAAGTATCCACATCCCGTTCAATCGCTATTAACCTGCGCAGTAAGAACCGACCAACAAGCACATATCTTAATGCACTCGTTTCTTGATGATCAGGGATAACCCGTCGTGGGGGTCGCTAGCCTCACATTATTACTGGCATCTGG
>AY392565.1 Chlorurus sordidus isolate Amir6 mitochondrial D-loop, partial sequence
GTATTATTATCATACCATTATTTTAACCAAAATATGCATAGCTCCCAAGGACATAYATGTAMATTCGCCATTAAAATAACTTAAACATTCATACATCACCACTAAACCAAGGTTTACGCAAAGTCAAACTTGGAGATTTACCATCCCTTTAAATCAACTGAGAGATTTAAGACTTAACACCTTAGTCCAAATCACTACACAAACCAAGTATCCACATTCCGTTCAATGGCTGTTAACCTGCGCAGTAAGAACCGACCAACAAGCACATATCTTAATGCATTCGTTTCTTGATGATCAGGGATAACCCGTCGTGGGGGTCGCTAGCCTCACATTATTACTGGCATCTGG
>AY392566.1 Chlorurus sordidus isolate Amir7 mitochondrial D-loop, partial sequence
GTATTATTATCATACCATTATTTTAAACAAAATATGCATAGCTCYCAAGRACATATATGTATATTCACCATCAAAATAACCCAAACATTCATACATCACCACTAAACCAAGGTTTACGCAAAGTCAAACTTGGAGATTTACCATTCCTTCAAATCAACTGAGAGATTTAAGACTCAACACCTTAGTCCAAATCACTACACAAACCAAGTATCCACATCCCGTTCAATCGCTATTAACCTGCGCAGTAAGAACCGACCAACAAGCACATATCTTAATGCACTCGTTTCTTGATGATCAGGGATAACCCGTCGTGGGGGTCGCTAGCCTCACATTATTACTGGCATCTGG
>AY392567.1 Chlorurus sordidus isolate Amir8 mitochondrial D-loop, partial sequence
GCATTATTATCATACTATTATTTTAACCAAAATATGCATAGCTCTCAAGAGCATATATGTATATCCACCATCAGAATAACCCAAACATTCATACATCATCACTAAACCAAGGTTTACGCAAAGTCAAACTTGGAGATTTACCATTCCTTCAAATCAACTGAGAGATTTAAGACTCAACACCTTAGTCCAAATCACTACACAAACCAAGTATCCACATCCCGTTCAATCGCTATTAACCTGCGCAGTAAGAACCGACCAACAAGCACATATCTTAATGCACTCGTTTCTTGATGATCAGGGATAACCCGTCGTGGGGGTCGCTAGCCTCACATTATTACTGGCATCTGG
>AY392568.1 Chlorurus sordidus isolate Amir9 mitochondrial D-loop, partial sequence
GTATTATTATCATACTATTATTTTAACCAAAATATGCATAGCTCTCAAGAGCATATATGTATATCCACCATCAAAATAACCCAAACATTCATACATCATCACTAAATCAAGGTTTACGCAAAGCCAAACTTGGAGATTTACCATTCCTTCAAATCAACTGAGAGATTTAAGACTCAACACCTTAGTCCAAATCACTACACAAACCAAGTATCCACATCCCGTTCAATCGCTATTAACCTGCGCAGTAAGAACCGACCAACAAGCACATATCTTAATGCACTCGTTTCTTGATGATCAGGGATAACCCGTCGTGGGGGTCGCTAGCCTCACATTATTACTGGCATCTGG
>AY392569.1 Chlorurus sordidus isolate Amir10 mitochondrial D-loop, partial sequence
-GATTATTATCATACTATTGTTTTAACCAAAATATGCATAACTCTCAAGAGCATATATGTATATCCACCATCAAAATAACCTAAACATTCATACATCACCACTAAACCAAGGTTTACGCAAAGTCAAACTTGGAGATTTACCATCCCTTCAAATCAACTGAGAGATTTAAGACTCAATACCTTAGTCCAAATCACTACACAAACCAAGTATCCACATCTCGTTCAATTGCTATTAACTTGCGCAGTAAGAACCGACCAACAAGCACATATCTTAATGTATCCGTTTCTTGATGATCAGGGATAACCCGTCGTGGGGGTCGCTAGCCTCACATTATTACTGGCATCTGG
>AY392570.1 Chlorurus sordidus isolate Amir11 mitochondrial D-loop, partial sequence
GAATTATTATCATACTATTATTTTAACCAAAATATGCATAGCTCTCAAGAGCATATATGTATATCCACCATCAAAATAACCCAAACATTCATACATCATCACTAAACCAAGGTTTACGCAAAGTCAAACTTGGAGATTTACCATCCCTTCAAATCAACTGAGAGATTTAAGACTCAACACCTTAGTCCAAATCACTACACAAACCAAGTATCCACATCCCGTTCAATCGCTATTAACCTGCGCAGTAAGAACCGACCAACAAGCACATATCTTAATGCATTCGTTTCTTGATGATCAGGGATAACTCATCGTGGGGGTCACTAGCCTCACATTATTACTGGCATCTGG
>AY392571.1 Chlorurus sordidus isolate Amir12 mitochondrial D-loop, partial sequence
GGATTATTATCATACTATTATTTTAACCAAAATATGCATAGCTCTCAAGAGCATATATGTATATYCACCATCAAAATAACCCAAACATTCATACATCACCACTAAACCAAGGTTTACGCAAAGTCAAACTTGGAGATTTACCATCCCTCCAAATCAACTGAGAGATTTAAGACTCAACACCTTAGTCCAAATCACTACACAAACCAAGTATCCACATCCCGTTCAATCGCTATTAACCTGCGCAGTAAGAACCGACCAACAAGCACATATCTTAATGCATTCGTTTCTTGATGATCAGGGATAACCCGTCGTGGGGGTCGCTAGCCTCACATTATTACTGGCATCTGG
>AY392572.1 Chlorurus sordidus isolate Amir13 mitochondrial D-loop, partial sequence
GTATTATTATCATACTATTATTTTAACCAAAATATGCATAGCTCTCAAGAGCATATATGTATATTCACCATCAAAATAACCCAAACATTCATACATCATCACTAAACCAAGGTTTACGCAAAGTCAAACTTGGAGATTTACCATTCCTTCAAATCAACTGAGAGATTTAAGACTCAACACCTTAGTCCAAATCACTACACAAACCAAGTATCCACATCCCGTTCAATCGCTATTAACCTGCGCAGTAAGAACCGACCAACAAGCACATATCTTAATGCACTCGTTTCTTGATGATCAGGGATAACCCGTCGTGGGGGTCGCTAGCCTCACATTATTACTGGCATCTGG
>AY392573.1 Chlorurus sordidus isolate Amir14 mitochondrial D-loop, partial sequence
GAATTATTATCATACTATTATTTTAACCAAAATATGCATAGCTCTCAAGAGCATATATGTATATTCACCATCAAAATAACCCAAACATTCATACATCATCACTAAACCAAGGTTTACGCAAAGTCAAACTTGGAGATTTACCATTCCTTCAAATCAACTGAGAGATTTAAGACTCAACACCTTAGTCCAAATCACTACACAAACCAAGTATCCACATCCCGTTCAATCGCTATTAACCTGCGCAGTAAGAACCGACCAACAAGCACATATCTTAATGCACTCGTTTCTTGATGATCAGGGATAACCCGTCGTGGGGGTCGCTAGCCTCACATTATTACTGGCATCTGG
>AY392574.1 Chlorurus sordidus isolate Amir15 mitochondrial D-loop, partial sequence
GTATTATTATCATACTATTGTTTTAACCAAAATATGCATAGCTCTCAAGAGCATATATGTATATCCACCATCAAAATAACCTAAACATTCATACATCACCACTAAACCAAGGTTTACGCAAAGTCAAACTTGGAGATTTACCATCCCTTCAAATCAACTGAGAGATTTAAGGCTCAATACCTTAGTCCAAATCACTACACAAACCAAGTATCCACATCTCGTTCAATTGCTATTAACCTGCGCAGTAAGAACCGACCAACAAGCACATATCTTAATGTATCCGTTTCTTGATGATCAGGGATAACCCGTCGTGGGGGTCGCTAGCCTCACATTATTACTGGCATCTGG
>AY392575.1 Chlorurus sordidus isolate Amir16 mitochondrial D-loop, partial sequence
GTATTATTATCATACCATTATTTTAACCAAAATATGCATAGCTCCCAAGRACATAYATGTATATCCACCATCAAAATAACCCAAACATTCATACATCACCACTAAACCAAGGTTTACGCAAAGTCAAACTTGGAGATTTACCATCCCTCCAAATCAACTGAGAGATTTAAGACTCAACACCTTAGTCCAAATCACTACACAAACCAAGTATCCACATCCCGTTCAATTGCTATTAACCTGCGCAGTAAGAACCGACCAACAAGCACATATCTTAATGCATTCGTTTCTTGATGATCAGGGATAACCCGTCGTGGGGGTCGCTAGCCTCACATTATTACTGGCATCTGG
>AY392576.1 Chlorurus sordidus isolate Sey1 mitochondrial D-loop, partial sequence
GCATTATTATCATACTATTGTTTTAACCAAAATATGCATAGCTCTCAAGAGCATATATGTATATCCACCATCAAAATAACCCAAACATTCATACATCACCACTAAACCAAGGTTTACGCAAAGTCAAACTTGGAGATTTACCATTCCTTCAAATCAACTGAGAGATTTAAGACTTAACACCTTAGTCCAAATCACTACACAAACCAAGTATCCGCATCCCGTTCAATTGTTATTAACCTGCGCAGTAAGAACCGACCAACAAGCACATATCTTAATGCACTCGTTTCTTGATGATCAGGGATAACCCGTCGTGGGGGTCGCTAGCCTCACATTATTACTGGCATCTGG
>AY392577.1 Chlorurus sordidus isolate Sey2 mitochondrial D-loop, partial sequence
GTATTATTATCATACTATTATTTTAACCAAAATATGCATAGCTCTCAAGAGCATATATGTATACCCACCATCAAAATAACCCAAACATTCATACATCATCACTAAACCAAGGTTTACGCAAAGTCAAACTTGGAGATTTACCATCCCTTCAAGTCAACTGAGAGATTTAAGACTCAACACCTTAGTCCAAATCACTACACAAACCAAGTATCCACATCCCGTTCAATCGCTATTAACCTGCGCAGTAAGAACCGACCAACAAGCACATATCTTAATGCATTCGTTTCTTGATGATCAGGGATAACCCGCCGTGGGGGTCACTAGCCTCACATTATTACTGGCATCTGG
>AY392578.1 Chlorurus sordidus isolate Sey3 mitochondrial D-loop, partial sequence
GCATTATTATCATACTATTATTTTAACCAAAATATGCATAGCTCTCAAGAGCATATATGTATATCCACCATCAAAATAACCCAAACATTCATACATCACCACTAAACCAAGGTTTACGCAAAGTCAAACTTGGAGATTTACCATCCCTTCAAATCAACTGAGAGATTTAAGACTCAACGCCTTAGTCCAAATCACTACACAAACCAAGTATCCACATCCCGTTCAATAGCTATTAACCTGCGCAGTAAGAACCGACCAACAAGCACATATCTTAATGCATTCGTTTCTTGATGATCAGGGATAACCCGTCGTGGGGGTCACTAGCCTCACATTNTTACTGGCATCTGG
>AY392579.1 Chlorurus sordidus isolate Sey4 mitochondrial D-loop, partial sequence
GCATTATTATCATACTATTATTTTAACCAAAATATGCATAGCTCTCAAGAGCATATATGTATATCCACCATCAAAATAACCCAAACATTCATACATCACCACTAAACCAAGGTTTACGCAAAGTCAAACTTGGAGATTTACCATCCCTTCAAATCAACTGAGAGATTTAAGACTCAACGCCTTAGTCCAAATCACTACACAAACCAAGTATCCACATCCCGTTCAATAGCTATTAACCTGCGCAGTAAGAACCGACCAACAAGCACATATCTTAATGCATTCGTTTCTTGATGATCAGGGATAACCCGTCGTGGGGGTCACTAGCCTCACATTATTACTGGCATCTGG
>AY392580.1 Chlorurus sordidus isolate Sey5 mitochondrial D-loop, partial sequence
GTATTATTATCATACTATTGTTTTAACCAAAATATGCATAGCTCTCGAGAGCATATATGTATATTCACCATCAAAATAACCCAAACATTCATACATCACCACTAAACCAAGGTTTACGCAAAGTCAAACTTGAAGATTTACCATTACTTCAAATCAACTGAGAGATTTAAGACTTAACACCTTAGTCCAAATCACTACACAAACCGAGTATCCACATCCCGTTCAATCGCTATTAACCTGCGCAGTAAGAACCGACCAACAAGCACATATCTTAATGCACTCGTTTCTTGATGATCAGGGATAACCCGTCGTGGGGGTCGCTAGTCTCACATTATTACTGGCATCTGG
>AY392581.1 Chlorurus sordidus isolate Sey6 mitochondrial D-loop, partial sequence
GTATTATTATCATACTATTATTTTAACCAAAATATGCATAGCTCTCAAGAGCATATATGTATATCTACCATCAAAATAACCCAAACATTCATACATCACCACTAAACCAAGGTTTACGCAAAGTCAAACTTGGAGATTTACCATCTCTTCAAATCAACTGAGAGATTTAAGCCTCAACGCCTTAGTCCAAATCACTACACAAACCAAGTATCCACATCCCGTTCAATCGCTATTAACCTGCGCAGTAAGAACCGACCAACAAGCACATATCTTAATGCATTCGTTTCTTGATGATCAGGGATAACCCGTCGTGGGGGTCACTAGCCTCACATTATTACTGGCATCTGG
>AY392582.1 Chlorurus sordidus isolate Sey7 mitochondrial D-loop, partial sequence
GYATTATTATCATACTATTATTTTAACCAAAATATGCATAGCTCTCAAGAGCATATATGTATATCCACCATCAAAATAACCCAAACATTCATACATCATCACTAAACCAAGGTTTACGCAAAGTCAAACTTGGAGATTTACCATCCCTTCAAATCAACTGAGAGATTTAAGACTCAACACCTTAGTCCAAATCACTACACAAACCAAGTATCCACATCCCGTTCAATCGCTATTAACCTGCGCAGTAAGAACCGACCAACAAGCACATATCTTAATGCATTCGTTTCTTGATGATCAGGGATAACCCGTCGTGGGGGTCACTAGCCTCACATTATTACTGGCATCTGG
>AY392583.1 Chlorurus sordidus isolate Sey8 mitochondrial D-loop, partial sequence
GYATTATTATCATACTATTATTTTAACCAAAATATGCATAGCTCTCAAGAGCATATATGTATATCCACCATCAAAATAACCCAAACATTCATACATCACCACTAAACCAAGGTTTACGCAAAGTCAAACTTGGAGATTTACCATCCCTTCAAATCAACTGAGAGATTTAAGACTCAACGCCTTAGTCCAAATCACTACACAAACCAAGTATCCACATCCCGTTCAATAGCTATTAACCTGCGCAGTAAGAACCGACCAACAAGCACATATCTTAATGCATTCGTTTCTTGATGATCAGGGATAACCCGTCGTGGGGGTCACTAGCCTCACATTATTACTGGCATCTGG
>AY392584.1 Chlorurus sordidus isolate Sey9 mitochondrial D-loop, partial sequence
GTATTATTATCATACTATTGTTTTAACCAAAATATGCATAGCTCTCAAGAGCATATATGTATATCCACCATCAAAATAACCCAAACATTCATACATCACCACTAAACCAAGGTTTACGCAAAGTCAAACTTGGAGATTTACCATTCCTTCAAATCAACTGAGAGATTTAAGACCTAACACCTTAGTCCAAATCACTACACAAACCAAGTATCCACATCCCGTTCAATCATTATTAACCTGCGCAGTAAGAACCGACCAACAAGCACATATCTTAATGCACTCGTTTCTTGATGATCAGGGATAACCCGTCGTGGGGGTCGCTAGCCTCACATTATTACTGGCATCTGG
>AY392585.1 Chlorurus sordidus isolate Sey10 mitochondrial D-loop, partial sequence
GTATTATTATCATACTATTGTTTTAACCAAAATATGCATAGCTCTCAAGAGCATATATGTATATCCACCATCAAAATAACCCAAACATTCATACATCACCACTAAACCAAGGTTTACGCAAAGTCAAACTTGGAGATTTACCATTCCTTCAAATCAACTGAGAGATTTAAGACTTAACACCTTAGTCCAAATCACTACACAAACCAAGTATCCACATCCCGTTCAATCGCTATTAACCTGCGCAGTAAGAACCGACCAACAAGCACATATCTTAATGCACTCGTTTCTTGATGATCAGGGATAACCCGTCGTGGGGGTCACTAGCCTCACATTATTACTGGCATCTGG
>AY392586.1 Chlorurus sordidus isolate Sey11 mitochondrial D-loop, partial sequence
GTATTATTATCATACCATTGTTTTAACCAAAATATGCATAGCTCTCAAGAGCATATATGTATATCCACCATCAAAATAACCCAAACATTCATACATCACCACTAAACCAAGGTTTACGCAAAGTCAAACTTGGAGATTTACCATTCCTTCAAATCAACTGAGAGATTTAAGACTTAACACCTTAGTCCAAGTCACTACACAAACCAAGTATCCACATCCCGTTCAATCACTATTAACCTGCGCAGTAAGAACCGACCAACAAGCACATATCTTAATGCACTCGTTTCTTGATGATCAGGGATAACCCGTCGTGGGGGTCGCTAGCCTCACATTATTACTGGCATCTGG
>AY392587.1 Chlorurus sordidus isolate Sey12 mitochondrial D-loop, partial sequence
GCATTATTATCATACTATTATTTTAACCAAAATATGCATAGCTCTCAAGAGCATATATGTATATTCACCATCAAAATAACCCAAACATTCATACATCACCACTAAACCAAGGTTTACGCAAAGCCAAACTTGGAGATTTACCATCCCTTCAAATCAACTGAGAGATTTAAGACTTAACACCTTAGTCCAAATCACTACACAAACCAAGTATCCACATCCCGTTCAATCGCTATTAACCTGCGCAGTAAGAACCGACCAACAAGCACATATCTTAATGCACTCGTTTCTTGATGATCAGGGATAACCCGTCGTGGGGGTCGCTAGCCTCACATTATTACTGGCATCTGG
>AY392588.1 Chlorurus sordidus isolate Sey13 mitochondrial D-loop, partial sequence
GTATTATTATCATACTATTATTTTAACCAAAATATGCATAGCTCTCAAGAGCATATATGTATATCCACCATCAAAATAACCCAAACATTCATACATCATCACTAAACCAAGGTTTACGCAAAGTCAAACTTGGAGATTTACCATCCCTTCAAATCAACTGAGAGATTTAAGGCTCAACACCTTAGTCCAAATCACTACACAAACCAAGTATCCACATCCCGTTCAATCGCTATTAACCTGCGCAGTAAGAACCGACCAACAAGCACATATCTTAATGCATTCGTTTCTTGATGATCAGGGATAACCCGTCGTGGGGGTCACTAGCCTCACATTATTACTGGCATCTGG
>AY392589.1 Chlorurus sordidus isolate Sey14 mitochondrial D-loop, partial sequence
GTATTATTATCATACTATTATTTTAACCAAAATATGCATAGCTCTCAAGAGCATATATGTATATTCACCATCAAAATAACCCAAACATTCATACATCACCACTAAACCAAGGTTTACGCAAAGTCAAACTTGGAGATTTACCATTCCTTCAAATCAACTGAGAGATTTAAGACCTAACACCTTAGTCCAAATCACTACACAAACCAAGTATCCACATCCCGTTCAATCGCTATTAACCTGCGCAGTAAGAACCGACCAACAAGCACATATCTTAATGCACTCGTTTCTTGATGATCAGGGATAACCCGTCGTGGGGGTCGCTAGCCTCACATTATTACTGGCATCTGG
>AY392590.1 Chlorurus sordidus isolate Sey15 mitochondrial D-loop, partial sequence
GTATTATTATCATACTATTGTTTTAACCAAAATATGCATAGCTCTCAAGAGCATATATGTATATCCACCATCAAAATAACCCAAACATTCATACATCACCACTAAACCAAGGTTTACGCAAAGTCAAACTTGGAGATTTACCATTCCTTCAAATCAACTGAGAGATTTAAGACTTAACACCTTAGTCCAAATCACTACACAAACCAAGTATCCACATCCCGTTCAATTGTTATTAACCTGCGCAGTAAGAACCGACCAACAAGCACATATCTTAATGCGCTCGTTTCTTGATGATCAGGGATAACCCGTCGTGGGGGTCGCTAGCCTCACATTATTACTGGCATCTGG
>AY392591.1 Chlorurus sordidus isolate Rota1 mitochondrial D-loop, partial sequence
GTATTATTATCATACCATTATTTTAACCAAAATATGCATAGCTCCCAAGGACATACATGTATATTCACCATTAAGATAACTTAAACATTCATACATCACCACTAAACCAAGGTTTACGCAAAGCTAAACTTGGAGATTTACCATTCCCCCAAATCAACCGAGAGATTTAAGACTTAACCCCCTAGTCCAAATCACTACACAAACCAAGTACCCACATCTCGTTCAATTGTTGTTGATCTGCGCAGTAAGAACCGACCAACAAGCACATATCTTAATGCATTCGTTTCTTGATGATCAGGGATAACCCGTCGTGGGGGTCACTAGCCTCACACTATTACTGGCATCTGG
>AY392592.1 Chlorurus sordidus isolate Rota2 mitochondrial D-loop, partial sequence
GTATTATTATCATACCATTATTTTAACCAAAATATGCATAGCTCCCAAGGGCATACATGTATATTCACCATTAAAATAACTTAAACATTCATACATCACCACTAAACCAAGGTTTACGCAAAGCTAAACTTGGAAATTTACCATTCCCCCAAACCAACTGAGAGATTTAAGACTTAACCCCCTAGTCCAAATCACTACACAAACCAAGTACCCACATCCCGTTCAATTGTTGTTGACTTGCGCAGTAAGAACCGACCAACAAGCACATACCTTAACGCATCCGTTTCTTGATGATCAGGGATAACCCGTCGTGGGGGTCGCTAGTCTCACACTATTACTGGCATCTGG
>AY392593.1 Chlorurus sordidus isolate Rota3 mitochondrial D-loop, partial sequence
GTATTATTATCATACCATTATTTTAACCAAAATATGCATAGCTCCCAAGGGCATACATGTATATTCACCATTAAAATAACTTAAACATTCATACATCATCACTAAACCAAGGTTTACGCAAAGCTAAACTTGAAGATTTACCATTCCCCCAAATCAACTGAGAGATTTAAGACTTAACCCCCTAGTCCAAATCACTACACAAACCAAGTACCCACATCCCGTTCAATTGTTGTTGACTTGCGCAGTAAGAACCGACCAACAAGCACATATCTTAACGCATTCGTTTCTTGATGGTCAGGGATAACCCGCCGTGGGGGTCACTAGCCTCACACTATTACTGGCATCTGG
>AY392594.1 Chlorurus sordidus isolate Rota4 mitochondrial D-loop, partial sequence
GTATTATTATCATACCATTATTTTAACCAAAATATGCATAGCTCCCAAGGACATACATGTATATTCACCATTAAAATAACTTAAACATTCATACATCACCACTAAACCAAGGTTTACGCAAAGCTAAACTTGGAGATTTACCATTCCCCCAAGCCAACTGAGAGATTTAAGACTTAACCCCCTAGTCCAAATCACTACACAAACCAAGTACCCACATCCCGTTCAATTGTTGTTGACTTGCGCAGTAAGAACCGACCAACAAGCACATACCTTAACGCATCCGTTTCTTGATGATCAGGGATAACCCGTCGTGGGGGTCACTAGTCTCACACTATTACTGGCATCTGG
>AY392595.1 Chlorurus sordidus isolate Rota5 mitochondrial D-loop, partial sequence
GTATTATTATCATACCATTATTTTAACCAAAATATGCATAGCTCCCAAGGGCATACATGTACATTCACCATTAAAATAACTTAAACATTCATACATCACCACTAAACCAAGGTTTACGCAAAGCTGAACTTGGAGATTTACCATTCCCCCAAACCAACTGAGAGATTTAAGACTTAACCCCCTAGTCCAAATCACTACACAAACCAAGTACCCACATCCCGTTCAATTGTTGTTAACTTGCGCAGTAAGAACCGACCAACAAGCACATACCTTAACGCATCCGTTTCTTGATAATCAGGGATAACCCGTCGTGGGGGTCACTAGTCTCACACTATTACTGGCATCTGG
>AY392596.1 Chlorurus sordidus isolate Rota6 mitochondrial D-loop, partial sequence
GTATTATTATCATACCATTATTTTAACCAAAATATGCATAGCTCCCAAGGACATACATGTACATTCACCATTAAAATAACTTAAACATTCATACATCACCACTAAACCAAGGTTTACGCAAAGCTAAACTTGGAGATTTACCATTCCCCCAAACCAACTGAGAGATTTAAGACTTAACCCCCTAGTCCAAATCACTACACAAACCAAGTACCCACATCCCGTTCAATTGTTGTTGACTTGCGCAGTAAGAACCGACCAACAAGCACATACCTTAACGCATCCGTTTCTTGATGATCAGGGATAACCCGTCGTGGGGGTCACTAGTCTCACACTATTACTGGCATCTGG
>AY392597.1 Chlorurus sordidus isolate Rota7 mitochondrial D-loop, partial sequence
GTATTATTATCATACCATTATTTTAACCAAAATATGCATAGCTCCCAAGGACATATATGTATATTCACCATTAAAATAACCTAAACATTCATACATCACCACTAAACCAAGGTTTACGCAAAGCCAAACTTGGAGATTTACCATTCCCCCAAGTCAACTGAGAGATTTAAGACTTAACCCCCTAGTCCAAATCACTACACAAACCAAGTACCCACATCCCGTTCAGTTGTTGTTGACTTGCGCAGTAAGAACCGACCAACAAGCACATATCTTAATGCATTCGTTTCTTGATGATCAGGGATAACCCGTCGTGGGGGTCACTAGTCTCACACTATTACTGGCATCTGG
>AY392598.1 Chlorurus sordidus isolate Rota8 mitochondrial D-loop, partial sequence
GTATTATTATCATACCATTATTTTAACCAAAATATGCATAGCTCCCAAGGGCATGTATGTACATTCACCATTGAAATAACTTAAACATTCATACATCATCACCAAACCAAGGTTTACGCAAAGCTAAACTTGGAGATTTACCATTCCCCCAAGTCAACTGAGAGATTTAAGACTTAACCCCCTAGTCCAAATCACTACACAAACCAAGTACCCACATCCCGTTCAATTGTTGTTGACTTGCGCAGTAAGAACCGACCAACAAGCACATATCTTAACGCATTCGTTTCTTGATGGTCAGGGATAACCCGTCGTGGGGGTCACTAGCCTTACACTATTACTGGCATCTGG
>AY392599.1 Chlorurus sordidus isolate Rota9 mitochondrial D-loop, partial sequence
GTATTATTATCATACCATTATTTTAACCAAAATATGCATAGCTCCCAAGGGCATACATGTACATTCACCATTAAAATAACTTAAACATTCATACATCACCACTAAACCAAGGTTTACACAAAGTTAAACTTGGAGATTTACCATTCCCCCAAACCAACTGAGAGATTTAAGACTTAACCCCCTAGTCCAAATCACTACACAAACCAAGTACCCACATCCCGTTCAATTGTTGTTAACTTGCGCAGTAAGAACCGACCAACAAGCACATACCTTAACGCATCCGTTTCTTGATGATCAGGGATAACCCGTCGTGGGGGTCGCTAGTCTCACACTATTACTGGCATCTGG
>AY392600.1 Chlorurus sordidus isolate Rota10 mitochondrial D-loop, partial sequence
GTATTATCATCATACCATTATTTTAACCAAAATATGCATAGCTCCCAAGGACATACATGTATATTCACCATTAAAATAACCTAAACATTCATACATCACCACTAAACCAAGGTTTACGCAAAGCCAAACTTGGAGATTTACCATTCCTCCAAGTCAACTGAGAGATTTAAGACTTAACCCCCTAGTCCAAATCACTACACAAACCAAGTACCCACATCCCGTTCAATCGTTGTTGACTTGCGCAGTAAGAACCGACCAACAAGCACATATCTTAATGCATTCGTTTCTTGATGATCAGGGATAACCCGTCGTGGGGGTCACTAGTCTCACACTATTACTGGCATCTGG
>AY392601.1 Chlorurus sordidus isolate Rota11 mitochondrial D-loop, partial sequence
GTATTATTATCATACCATTATTTTAACCAAAATATGCATAGCTCCCAAGGGCATACATGTATATTCACCATTAAAATAACTTAAACATTCATACATCACCACTAAACCAAGGTTTACGCAAAGCTAAACTTGAAGATTTACCATTCCCCCAAATCAACTGAGAGATTTAAGACTTAACCCCCTAGTCCAAATCACTACACAAACCAAGTACCCACATCCCGTTCAATTGTTGTTGACTTGCGCAGTAAGAACCGACCAACAAGCACATATCTTAACGCATTCGTTTCTTGATGGTCAGGGATAACCCGCCGTGGGGGTCACTAGCCTCACACTATTACTGGCATCTGG
>AY392602.1 Chlorurus sordidus isolate Rota12 mitochondrial D-loop, partial sequence
GTATTATTATCATACCATTATTTTAACCAAAATATGCATAGCTCCCAAGGACATATATGTATATTCACCATTAAAATAACTTAAACATTCATACATCACCACTAAACCAAGGTTTACGCAAAGCTAAACTTGGAGATTTACCATTCCCCCAAACCAACTGAGAGATTTAAGACTTAACCCCCTAGTCCAAATCACTACACAAACCAAGTACCCACATCCCGTTCAATTGTTGTTGACCTGCGCAGTAAGAACCGACCAACAAGCACATACCTTAACGCATCCGTTTCTTGATGATCAGGGATAACCCGTCGTGGGGGTCACTAGTCTCACACTATTACTGGCATCTGG
>AY392603.1 Chlorurus sordidus isolate Rota13 mitochondrial D-loop, partial sequence
GCATTATTACCATACCATAATTTTAACCAAAATATGCATAGCTCCCAAGGACATACATGTATATTCACCATCAAAATAACTTAAACATTCATACATCACCACCAAACCAAGGTTTACGCAAAGCTAAACTCGGAGATTTACCATTCCCCCAAGTCAACCGAGAGATTTAAGACCTAACCCCCTAGTCCAAATCACTACACAAACCAAGTACCCACATCCCGTTTAATTGTTGTTGATCTGCGCAGTAAGAACCGACCAACAAGCACATATCTTAATGCATTCGTTTCTTGATGATCAGGGATAACCCGTCGTGGGGGTCACTAGCCTCACACTATTACTGGCATCTGG
>AY392604.1 Chlorurus sordidus isolate Rota14 mitochondrial D-loop, partial sequence
GYATTATTACCATACCATAATTTTAACCAAAATATGCATAGCTCCCAAGGACATACATGTATATTCACCATCAAAATAACTTAAACATTCATACATCACCACCAAACCAAGGTTTACGCAAAGCTAAACTCGGAGATTTACCATTCCCCCAAGTCAACCGAGAGATTTAAGACCTAACCCCCTAGTCCAAATCACTACACAAACCAAGTACCCACATCCCGTTTAATTGTTGTTGATCTGCGCAGTAAGAACCGACCAACAAGCACATATCTTAATGCATTCGTTTCTTGATGATCAGGGATAACCCGTCGTGGGGGTCACTAGCCTCACACTATTACTGGCATCTGG
>AY392605.1 Chlorurus sordidus isolate Rota15 mitochondrial D-loop, partial sequence
GCATTACTATCATACCATTATTTTAACCAAAATATGCATAGCTCCCAAGGACATACATGTATATTCACCATTAAAATAACTTAAACATTCATACATCACCACTAAACCAAGGTTTACGCAAAGCTAAACTTGGAGATTTACCATTCCCCCAAACCAACTGAGAGATTTAAGACTTAACCCCCTAGTCCAAATCACTACACAAACCAAGTACCCACATCCCGTTCAATTGTTGTTGACTTGCGCAGTAAGAACCGACCAACAAGCACATACCTTAACGCATCCGTTTCTTGATGGTCAGGGATAACCCGTCGTGGGGGTCACTAGTCTCACACTATTACTGGCATCTGG
>AY392606.1 Chlorurus sordidus isolate Rota16 mitochondrial D-loop, partial sequence
GCATTATTACCATACCATTATTTTAACCAAAATATGCATAGCTCCCAAGGACATACATGTATATTCACCATCAAAATAACTTAAACATTCATACATCACCACCAAACCAAGGTTTACGCAAAGCTAAACTTGGAGATTTACCATTCCCCCAAGTCAACCGAGAGATTTAAGACCTAACCCCCTAGTCCAAATCACTACACAAACCAAGTACCCACATCCCGTTTAATTGTTGTTGATCTGCGCAGTAAGAACCGACCAACAAGCACATATCTTAATGCATTCGTTTCTTGATGATCAGGGATAACCCGTCGTGGGGGTCACTAGCCTCACACTATTACTGGCATCTGG
>AY392607.1 Chlorurus sordidus isolate Rota17 mitochondrial D-loop, partial sequence
GTATTATTACCATACCATTATTTTAACCAAAATATGCATAGCTCCCAAGGACATACATGTATATTCACCATTAAAATAACTTAAACATTCATACATCACCACCAAACCAAGGTTTACGCAAAGCTAAACTTGGAGATTTACCATTCCCCCAAGTCAACCGAGAGATTTAAGACCTAACCCCCTAGTCCAAATCACTACACAAACCAAGTACCCACATCCCGTTTAATTGTTGTTGATCTGCGCAGTAAGAACCGACCAACAAGCACATATCTTAATGCATTCGTTTCTTGATGATCAGGGATAACCCGTCGTGGGGGTCACTAGCCTCACACTATTACTGGCATCTGG
>AY392608.1 Chlorurus sordidus isolate Rota18 mitochondrial D-loop, partial sequence
GTATTATTATCATACCATAATTTTAACCAAAATATGCATAGCTCCCAAGGGCATACATGTATATTCACCATTAAAATAACTTAAACATTCATACATCACCACCAAACCAAGGTTTACGCAAAGCTAAACTTGGAGATTTACCATTCCCCCAAGTCAACTGAGAGATTTAAGACCTAACCCCTTAGTCCAAATCACTACACAAACCAAGTACCCACATCCCGTTTAATTGTTGTTGATCTGCGCAGTAAGAACCGACCAACAAGCACATATCTTAATGCATTCGTTTCTTGATGATCAGGGATAACCCGTCGTGGGGGTCACTAGCCTCACACTATTACTGGCATCTGG
>AY392609.1 Chlorurus sordidus isolate Rota19 mitochondrial D-loop, partial sequence
GTATTATTATCATACCATTATTTTAACCAAAATATGCATAGCTCCCAAGGACATATATGTACATTCACCATTAAAATAACTTAAACATTCATACATCACCACTAAACCAAGGTTTACGCAAAGCTGAACTTGGAGATTTACCATTCCCCCAAACCAACTGAGAGATTTAAGACTTAACCCCCTAGTCCAAATCACTACACAAACCAAGTACCCACATCCCGTTCAATTGTTGTTAACTTGCGCAGTAAGAACCGACCAACAAGCACATACCTTAACGCATCCGTTTCTTGATAATCAGGGATAACCCGTCGTGGGGGTCGCTAGTCTCACACTATTACTGGCATCTGG
>AY392610.1 Chlorurus sordidus isolate Rota20 mitochondrial D-loop, partial sequence
GCATTATCATCATACCATAATTTTAACCAAAATATGCATAGCTCCCAAGGACATACATGTATATTCACCATTAAAATAACCTAAACATTCATACATCACCACTAAACCAAGGTTTACGCAAAGCCAAACTTGGAGATTTACCATTCCTCCAAGTCAACTGAGAGATTTAAGACTTAACCCCCTAGTCCAAATCACTACACAAACCAAGTACCCACATCCCGTTCAATCGTTGTTGACTTGCGCAGTAAGAACCGACCAACAAGCACATATCTTAATGCATTCGTTTCTTGATGATCAGGGATAACCCGTCGTGGGGGTCACTAGTCTCACACTATTACTGGCATCTGG
>AY392611.1 Chlorurus sordidus isolate Rota21 mitochondrial D-loop, partial sequence
GTATTATTATCATACCATTATTTTAACCAAAATATGCATAGCTCCCAAGGGCATACATGTACATTCACCATTAAAATAACTTAAACATTCATACATCACCACTAAACCAAGGTTTACGCAAAGCTGAACTTGGAGATTTACCATTCCCCCAAACCAACTGAGAGATTTAAGACTTAACCCCCTAGTCCAAATCACTACACAAACCAAGTACCCACATCCCGTTCAATTGTTGTTAACTTGCGCAGTAAGAACCGACCAACAAGCACATACCTTAACGCATCCGTTTCTTGATAATCAGGGATAACCCGTCGTGGGGGTCACTAGTCTCACACTATTACTGGCATCTGG
>AY392612.1 Chlorurus sordidus isolate Rota22 mitochondrial D-loop, partial sequence
GTATTATTATCATACCATTATTTTAACCAAAATATGCATAGCTCCCAAGGGCATACATGTATATTCACCATTAAAATAACTTAAACATTCATACATCACCACTAAACCAAGGTTTACGCAAAGCTAAACTTGGAGATTTACCATTCCCCCAAGTCAACTGAGAGATTTAAGACTTAACCCCCTAGTCCAAATCACTACACAAACCAAGTACCCACATCCCGTTCAATTGTTGTTAACTTGCGCAGTAAGAACCGACCAACAAGCACATATCTTAACGCATTCGTTTCTTGATGATCAGGGATAACCCGTCGTGGGGGTCACTAGTCTCACACTATTACTGGCATCTGG
>AY392613.1 Chlorurus sordidus isolate Rota23 mitochondrial D-loop, partial sequence
GTATTATTATCATACCATTATTTTAACCAAAATATGCATAGCTCCCAAGGACATACATGTATATTCACCATTAAAATAACTTAAACATTCATACATCACCACTAAACCAAGGTTTACGCAAAGCTAAACTTGGAGATTTACCATTCCCCCAAACCAACTGGGAGATTTAAGACTTAACCCCCTAGTCCAAATCACTACACAAACCAAGTACCCGCATCCCGTTCAATTGTTGTTGACTTGCGCAGTAAGAACCGACCAACAAGCACATACCTTAACGCATCCGTTTCTTGATGATCAGGGATAACCCGTCGTGGGGGTCACTAGTCTCACACTATTACTGGCATCTGG
>AY392614.1 Chlorurus sordidus isolate Rota24 mitochondrial D-loop, partial sequence
GTATTATTATCATACCATTATTTTAACCAAAATATGCATAGCTCCCAAGGGCATACATGTATATTCACCATTAAAATAACTTAAACATTCATACATCACCACCAAACCAAGGTTTACGCAAAGCTAAACTTGGAGATTTACCATTCCCCCAAGTCAACCGAGAGATTTAAGACCTAACCCCTTAGTCCAAATCACTACACAAACCAAGTACCCACATCCCGTTCAATTGTTGTTGATCTGCGCAGTAAGAACCGACCAACAAGCACATATCTTAATGCATTCGTTTCTTGATGATCAGGGATAACCCGTCGTGGGGGTCACTAGCCTCACACTATTACTGGCATCTGG
>AY392615.1 Chlorurus sordidus isolate Rota25 mitochondrial D-loop, partial sequence
GTATTATTATCATACCATTATTTTAACCAAAATATGCATAGCTCCCAAGGACATATATGTACATTCACCATTAAAATAACTTAAACATTCATACATCACCACTAAACCAAGGTTTACGCAAAGCTGAACTTGGAGATTTACCATTCCCCCAAACCAACTGAGAGATTTAAGACTTAACCCCCTAGTCCAAATCACTACACAAACCAAGTACCCACATCCCGTTCAATTGTTGTTAACTTGCGCAGTAAGAACCGACCAACAAGCACATACCTTAACGCATCCGTTTCTTGATAATCAGGGATAACCCGTCGTGGGGGTCGCTAGTCTCACACTATTACTGGCATCTGG
>AY392616.1 Chlorurus sordidus isolate Ninga1 mitochondrial D-loop, partial sequence
GTATTATTATCATACCATTATTTTAACCAAAATATGCATAGCTCCCAAGGGCATACATGTATATTCACCATTAAAATAACTTAAACATTCATACATCANCACCAAACCAAGGTTTACGCAAAGCTAAACTTGGAGATTTACCATTCCCCCAAGTCAACYGAGAGATTTAAGACCTAACCCCTTAGTCCAAATCACTACACAAACCAAGTACCCACATCCCGTTTAATTGTTGTTAATCTGCGCAGTAAGAACCGACCAACAAGCACATATCTTAATGCATTCGTTTCTTGATGATCAGGGATAACCCGTCGTGGGGGTCACTAGCCTCACACTATTACTGGCATCTGG
>AY392617.1 Chlorurus sordidus isolate Ninga2 mitochondrial D-loop, partial sequence
GTATTATTACCATACCATTATTTTAACCAAAATATGCATAGCTCCCAAGGGCATGTATGTATATTCACCATTAAGATAACCTAAACATTCATACATCACCACTAAACCAAGGTTTACGCAAAGCTAAGCTTGGAGATTTACCATTCCTCCAAGTCAACTGAGAGATTTAAGACTTAACCCCCTAGTCCAAATCACTACACAAACCAAGTACCCACATCCCGTTCAATTGTTGTTGACTTGCGCAGTAAGAACCGACCAACAAGCACATATCTTAACGCATTCGTTTATTGATGATCAGGGATAACCCGTCGTGGGGGTCACTAGCCTCACACTATTACTGGCATCTGG
>AY392618.1 Chlorurus sordidus isolate Ninga3 mitochondrial D-loop, partial sequence
GTATTATTATCATACCATTATTTTAACCAAAATATGCATAGCTCCCAAGGACATACATGTATATTCACCATTAAGATAACCTAAACATTCATACATCACCACTAAACCAAGGTTTACGCAAAGCCAAACTTGGAGATTTACCATTCCTCCAAGTCAACTGAGAGATTTAAGACTTAACCCCCTAGTCCAAATCACTACACAAACCAAGTACCCACATCCCGTTCAATCGTTGTTGACTTGCGCAGTAAGAACCGACCAACAAGCACATATCTTAATGCATTCGTTTCTTGATGATCAGGGATAACCCGTCGTGGGGGTCACTAGTCTCACACTATTACTGGCATCTGG
>AY392619.1 Chlorurus sordidus isolate Ninga4 mitochondrial D-loop, partial sequence
GTATTATTATCATACCATTATTTTAACCAAAATATGCATAGCTCCCAAGGACATACATGTACATTCACCATTAAAATAACTTAAACATTCATACATCACCACTAAACCAAGGTTTACGCAAAGCTAAACTTGGAGATTTACCATTACCCCAAACCAACTGAGAGATTTAAGACTTAACCCCCTAGTCCAAATCACTACACAAACCAAGTACCCACATCCCGTTCAATTGTTGTTGACTTGCGCAGTAAGAACCGACCAACAAGCACATACCTTAACGCATCCGTTTCTTGATGATCAGGGATAACCCGTCGTGGGGGTCACTAGTCTCACACTATTACTGGCATCTGG
>AY392620.1 Chlorurus sordidus isolate Ninga5 mitochondrial D-loop, partial sequence
GTATTATTATCATACCATTATTTTAACCAAAATATGCATAGCTCCCAAGGGCATACATGTACATTCACCATTAAAATAACTTAAACATTCATACATCACCACTAAACCAAGGTTTACGCAAAGCTGAACTTGGAGATTTACCATTCCCCCAAACCAACTGAGAGATTTAAGACTTAACCCCCTAGTCCAAATCACTACACAAACCAAGTACCCACATCCCGTTCAATTGTTGTTGACTTGCGCAGTAAGAACCGACCAACAAGCACATACCTTAACGCATCCGTTTCTTGATAATCAGGGATAACCCGTCGTGGGGGTCACTAGTCTCACACTATTACTGGCATCTGG
>AY392621.1 Chlorurus sordidus isolate Ninga6 mitochondrial D-loop, partial sequence
GTATTATTATCATACCATTATTTTAACCAAAATATGCATAGCTCCCAAGGGCATATATGTACATTCACCATTAAAATAACTTAAACATTCATACATCATCACTAAACCAAGGTTTACGCAAAGCTAAACTTGGAGATTTACCATTCCCCCAAATCAACTGAGAGATTTAAGACTTAACCCCCTAGTCCAAATCACTACACAAACCAAGTACCCACATCCCGTTCAATTGTTGTTGACTTGCGCAGTAAGAACCGACCAACAAGCACATATCTTAACGCATTCGTTTCTTGATGATCAGGGATAACCCGTCGTGGGGGTCACTAGCCTCACACTATTACTGGCATCTGG
>AY392622.1 Chlorurus sordidus isolate Ninga7 mitochondrial D-loop, partial sequence
GTATTATTATCATACCATTATTTTAACCAAAATATGCATAGCTCCCAAGGGCATATATGTATATTCACCATTAAAATAACTTAAACATTCATACATCACCACTAAACCAAGGTTTACGCAAAGCTAAACTTGAAGATTTACCATTCCCCCAGATCAACTGAGAGATTTAAGACTTAACCCCCTAGTCCAAATCACTACACAAACCAAGTACCCACATCCCGTTCAATTGTTGTTGACTTGCGCAGTAAGAACCGACCAACAAGCACATATCTTAATGCATTCGTTTCTTGATGGTCAGGGATAACCCGTCGTGGGGGTCACTAGCCTCACACTATTACTGGCATCTGG
>AY392623.1 Chlorurus sordidus isolate Ninga8 mitochondrial D-loop, partial sequence
GTATTATTATCATACCATTATTTTAACCAAAATATGCATAGCTCCCAAGGGCATACATGTATATTCACCATTAAAATAACTTAAACATTCATACATCACCACTAAACCAAGGTTTACGCAAAGCTAAACTTGAAGATTTACCATTCCCCCAAATCAACTGAGAGATTTAAGACTTAACCCCCTAGTCCAAATCACTACACAAACCAAGTACCCACATCCCGTTCAATTGTTGTTGACTTGCGCAGTAAGAACCGACCAACAAGCACATATCTTAACGCATTCGTTTCTTGATGGTCAGGGATAACCCGCCGTGGGGGTCACTAGCCTCACACTATTACTGGCATCTGG
>AY392624.1 Chlorurus sordidus isolate Ninga9 mitochondrial D-loop, partial sequence
GTATTATTATCATACCATTATTTTAACCAAAATATGCATAGCTCCCAAGGGCATACATGTATATTCACCATTAAAATAACTTAAACATTCATACATCACCACTAAACCAAGGTTTACGCAAAGCTAAACTTGAAGATTTACCATTCCCCCAAATCAACTGAGAGATTTAAGACTTAACCCCCTAGTCCAAATCACTACACAAACCAAGTACCCACATCCCGTTCAATTGTTGTTGACTTGCGCAGTAAGAACCGACCAACAAGCACATATCTTAACGCATTCGTTTCTTGATGGTCAGGGATAACCCGCCGTGGGGGTCACTAGCCTCACACTATTACTGGCATCTGG
>AY392625.1 Chlorurus sordidus isolate Ninga10 mitochondrial D-loop, partial sequence
GTATTATTACCATACCATTATTTTAACCAAAACATGCATAGCTCTCAAGGGCATATATGTATATTCACCATTAAAATAACCTAAACATTCATACATCATCACTAAACCAAGGTTTACGCAAAGCTAAACTTGGAGATTTACCATTCCCCCAAGTCAACTGAGAGATTTAAGACTTAACCCCCTAGTCCAAATCACTACACAAACCAAGTACCCACATGCCGTTCAATTGTTGTTGACTTGCGCAGTAAGAACCGACCAACAAGCACATATCTTAACGCATTCGTTTCTTGATGATCAGGGATAACCCGTCGTGGGGGTCACTAGCCTCACACTATTACTGGCATCTGG
>AY392626.1 Chlorurus sordidus isolate Haw1 mitochondrial D-loop, partial sequence
GTATTATTATCATACCATTATTTTAACCAAAATATGCATAGCTCCCAAGGGCATACATGTATATTCACCATTAAAATAACTTAAACATTCATACATCACCACCAAACCAAGGTTTACGCAAAGCTAAACTTGGAGATTTACCATTCCCCCAAGTCAACCGAGAGATTTAAGACCTAACCCCTTAGTCCAAATCACTACACAAACCAAGTACCCACATCCCGTTTAATTGTTGTTGATCTGCGCAGTAAGAACCGACCAACAAGCACATATCTTAATGCATTCGTTTCTTGATGATCAGGGATAACCCGTCGTGGGGGTCACTAGCCTCACACTATTACTGGCATCTGG
>AY392627.1 Chlorurus sordidus isolate Haw2 mitochondrial D-loop, partial sequence
GTATTATTATCATACCATTATTTTAACCAAAATATGCATAGCTCCCAAGGGCATACATGTATATTCACCATTAAAATAACTTAAACATTCATACATCACCACCAAACCAAGGTTTACGCAAAGCTAAACTTGGAGATTTACCATTCCCCCAAGTCAACCGAGAGATTTAAGACCTAACCCCTTAGTCCAAATCACTACACAAACCAAGTACCCACATCCCGTTTAATTGTTGTTGATCTGCGCAGTAAGAACCGACCAACAAGCACATATCTTAATGCATTCGTTTCTTGATGATCAGGGATAACCCGTCGTGGGGGTCACTAGCCTCACACTATTACTGGCATCTGG
>AY392628.1 Chlorurus sordidus isolate Haw3 mitochondrial D-loop, partial sequence
GTATTATTATCATACCATTATATTAACCAAAATATGCATAGCTCCCAAGGGCATACATGTATATTCACCATTAAAATAACTTAAACATTCATACATCACCACCAAACCAAGGTTTACGCAAAGCTAAACTTGGAGATTTACCATTCCCCCAAGTCAACCGAGAGATTTAAGACCTAACCCCTTAGTCCAAATCACTACACAAACCAAGTACCCACATCCCGTTTAATTGTTGTTGATCTGCGCAGTAAGAACCGACCAACAAGCACATATCTTAATGCATTCGTTTCTTGATGATCAGGGATAACCCGTCGTGGGGGTCACTAGCCTCACACTATTACTGGCATCTGG
>AY392629.1 Chlorurus sordidus isolate Haw4 mitochondrial D-loop, partial sequence
GTATTATTATCATACCATTATTTTAACCAAAATATGCATAGCTCCCAAGGACATACATGTACATTCACCATTAAAATAACTTAAACATTCATACATCACCACTAAACCAAGGTTTACGCAAAGCTAAACTTGGAGATTTACCATTCCCCCAAACCAACTGAGAGATTTAAGACTTAACCCCCTAGTCCAAATCACTACACAAACCAAGTACCCACATCCCGTTCAATTGTTGTTGACTTGCGCAGTAAGAACCGACCAACAAGCACATACCTTAACGCATCCGTTTCTTGATGATCAGGGATAACCCGCCGTGGGGGTCACTAGTCTCACACTATTACTGGCATCTGG
>AY392630.1 Chlorurus sordidus isolate Haw5 mitochondrial D-loop, partial sequence
GTATTATTATCATACCATTATTTTAACCAAAATATGCATAGCTCCCAAGGACATACATGTATATTCACCATTAAAATAACTTAAACATTCATACATCACCACTAAACCAAGGTTTACGCAAAGCTAAACTCGGAGATTTACCATTCCCCCAAACCAACTGAGAGATTTAAGACTTAACCCCCTAGTCCAAATCACTACACAAACCAAGTACCCACATCCCGTTCAATTGTTGTTGACTTGCGCAGTAAGAACCGACCAACAAGCACATACCTTAACGCATCCGTTTCTTGATGATCAGGGATAACCCGTCGTGGGGGTCACTAGTCTCACACTATTACTGGCATCTGG
>AY392631.1 Chlorurus sordidus isolate Haw6 mitochondrial D-loop, partial sequence
GTATTATTATCATACCATTATTTTAACCAAAATATGCATAGCTCCCAAGGACATACATGTACATTCACCATTAAAATAACTTAAACATTCATACATCACCACTAAACCAAGGTTTACGCAAAGCTAAACTTGGAGATTTACCATTACCCCAAATCAACTGAGAGATTTAAGACTTAACCCCCTAGTCCAAATCACTACACAAACCAAGTACCCACATCCCGTTCAATTGTTGTTGATTTGCGCAGTAAGAACCGACCAACAAGCACATATCTTAACGCATCTGTTTCTTGATGATCAGGGATAACCCGTCGTGGGGGTCACTAGTCTCACACTATTACTGGCATCTGG
>AY392632.1 Chlorurus sordidus isolate Haw7 mitochondrial D-loop, partial sequence
GTATTATTATCATACCATTATTTTAACCAAAATATGCATAGCTCCCAAGGACATACATGTACATTCACCATTAAAATAACTTAAACATTCATACATCACCACTAAACCAAGGTTTACGCAAAGCTGAACTTGGAGATTTACCATTCCCCCAAACCAACTGAGAGATTTAAGACTTAACCCCCTAGTCCAAATCACTACACAAACCAAGTACCCACATCCCGTTCAATTGTTGTTAACTTGCGCAGTAAGAACCGACCAACAAGCACATACCTTAACGCATCCGTTTCTTGATGATCAGGGATAACCCGTCGTGGGGGTCACTAGTCTCACACTATTACTGGCATCTGG
>AY392633.1 Chlorurus sordidus isolate Haw8 mitochondrial D-loop, partial sequence
GTATTATTATCATACCATTATTTTAACCAAAATATGCATAGCTCCCAAGGACATACATGTACATTCACCATTAAAATAACTTAAACATTCATACATCACCACTAAACCAAGGTTTACGCAAAGCTAAACTTGGAGATTTACCATTCCCCCAGACCAACTGGGAGATTTAAGACTTAACCCCCTAGTCCAAATCACTACACAAACCAAGTACCCACATCCCGTTCAATTGTTGTTGACTTGCGCAGTAAGAACCGACCAACAAGCACATACCTTAACGCATCCGTTTCTTGATGATCAGGGATAACCCGTTGTGGGGGTCACTAGTCTCACACTATTACTGGCATCTGG
>AY392634.1 Chlorurus sordidus isolate Haw9 mitochondrial D-loop, partial sequence
GTATTATTATCATACCATTATTTTAACCAAAATATGCATAGCTCCCAAGGGCATGTATGTATATTCACCATTGAAATAACTTAAACATTCATACATCATCACCAAACCAAGGTTTACGCAAAGCTAAACTTGGAGATTTACCATTCCCCCAAGTCAACTGAGAGATTTAAGACTTAACCCCCTAGTCCAAATCACTACACAAACCAAGTACCCACATCCCGTTCAATTGTTGTTGACTTGCGCAGTAAGAACCGACCAACAAGCACATATCTTAACGCATTCGTTTCTTGATGATCAGGGATAACCCGTCGTGGGGGTCACTAGCCTCACACTATTACTGGCATCTGG
>AY392635.1 Chlorurus sordidus isolate Haw10 mitochondrial D-loop, partial sequence
GTATTATTATCATACCATTATTTTAACCAAAATATGCATAGCTCCCAAGGGCATACATGTATATTCACCATTAAAATAACTTAAACATTCATACATCACCACTAAACCAAGGTTTACGCAAAGCTAAACTTGAAGATTTACCATTCCCCCAAATCAACTGAGAGATTTAAGACTTAACCCCCTAGTCCAAATCACTACACAAACCAAGTACCCACATCCCGTTCAATTGTTGTTGACTTGCGCAGTAAGAACCGACCAACAAGCACATATCTTAACGCATTCGTTTCTTGATGGTCAGGGATAACCCGTCGTGGGGGTCACTAGCCTCACACTATTACTGGCATCTGG
>AY392636.1 Chlorurus sordidus isolate Haw11 mitochondrial D-loop, partial sequence
GCATTATTATCATACCATTATTTTAACCAAAATATGCATAGCTCCCAAGGGCATACATGTATATTCACCATTAAAATAACTTAAACATTCATACATCACCACCAAACCAAGGTTTACGCAAAGCTAAACTTGGAGATTTACCATTCCCCCAAGTCAACCGAGAGATTTAAGACCTAACCCCTTAGTCCAAATCACTACACAAACCAAGTACCCACATCCCGTTTAATTGTTGTTGATCTGCGCAGTAAGAACCGACCAACAAGCACATATCTTAATGCATTCGTTTCTTGATGATCAGGGATAACCCGTCGTGGGGGTMACTAGCCTCACACTATTACTGGCATCTGG
>AY392637.1 Chlorurus sordidus isolate Haw12 mitochondrial D-loop, partial sequence
GTATTATTATCATACCATTATTTTAACCAAAATATGCATAGCTCCCAAGGGCATACATGTATATTCACCATTAAAATAACTTAAACATTCATACATCACCACCAAACCAAGGTTTACGCAAAGCTAAACTTGGAGATTTACCATTCCCCCAAGTCAACCGAGAGATTTAAGACCTAACCCCTTAGTCCAAATCACTACACAAACCAAGTACCCACATCCCGTTTAATTGTTGTTGATCTGCGCAGTAAGAACCGACCAACAAGCACATATCTTAATGCATTCGTTTCTTGATGATCAGGGATAACCCGTCGTGGGGGTCACTAGCCTCACACTATTACTGGCATCTGG
>AY392638.1 Chlorurus sordidus isolate Haw13 mitochondrial D-loop, partial sequence
GTATTATTATCATACCATTATTTTAACCAAAATATGCATAGCTCCCAAGGACATACATGTATATTCACCATTAAAATAACTTAAACATTCATACATCACCACCAAACCAAGGTTTACGCAAAGCTAAACTTGGAGATTTACCATTCCCCCAAGTCAACCGAGAGATTTAAGACCTAACCCCCTAGTCCAAATCACTACACAAACCAAGTACCCACATCCCGTTTAATTGTTGTTGATCTGCGCAGTAAGAACCGACCAACAAGCACATATCTTAATGCATTCGTTTCTTGATGGTCACGGATAACCCGTCGTGGGGGTCACTAGCCTCACACTATTACTGGCATCTGG
>AY392639.1 Chlorurus sordidus isolate Haw14 mitochondrial D-loop, partial sequence
GTATTATTATCATACCATTATTTTAACCAAAATATGCATAGCTCCCAAGGACATACATGTATATTCACCATTAAAATAACCTAAACATTCATACATCACCACTAAACCAAGGTTTACGCAAAGCCAAACTTGGAGATTTACCATTCCTCCAAGTCAACTGAGAGATTTAAGACTTAACCCCCTAGTCCAAATCACTACACAAACCAAGTACCCACATCCCGTTCAATCGTTGTTGACTTGCGCAGTAAGAACCGACCAACAAGCACATATCTTAATGCATTCGTTTCTTGATGATCAGGGATAACCCGTCGTGGGGGTCGCTAGTCTCACACTATTACTGGCATCTGG
>AY392640.1 Chlorurus sordidus isolate Haw15 mitochondrial D-loop, partial sequence
GTATTATTATCATACCATTATTTTAACCAAAATATGCATAGCTCCCAAGGGCATACATGTATATTCACCATTAAAATAACTTAAACATTCATACATCACCACCAAACCAAGGTTTACGCAAAGCTAAACTTGGAGATTTACCATTCCCCCAAATCAACCGAGAGATTTAAGACCTAACCCCTTAGTCCAAATCACTACACAAACCAAGTACCCACATCCCGTTTAATTGTTGTTGATCTGCGCAGTAAGAACCGACCAACAAGCACATATCTTAATGCATTCGTTTCTTGATGATCAGGGATAACCCGTCGTGGGGGTCACTAGCCTCACACTATTACTGGCATCTGG
>AY392641.1 Chlorurus sordidus isolate Haw16 mitochondrial D-loop, partial sequence
GTATTATTATCATACCATTATTTTAACCAAAATATGCATAGCTCCCAAGGGCATACATGTATATTCACCATTAAAATAACCTAAACATTCATACATCACCACCAAACCAAGGTTTACGCAAAGCTAAACTTGGAGATTTACCATTCCCCCAAATCAACCGAGAGATTTAAGACCTAACCCCTTAGTCCAAATCACTACACAAACCAAGTACCCACATCCCGTTTAATTGTTGTTGATCTGCGCAGTAAGAACCGACCAACAAGCACATATCTTAATGCATTCGTTTCTTGATGATCAGGGATAACCCGTCGTGGGGGTCACTAGCCTCACACTATTACTGGCATCTGG
>AY392642.1 Chlorurus sordidus isolate Haw17 mitochondrial D-loop, partial sequence
GTATTATTATCATACCATTATTTTAACCAAAATATGCATAGCTCCCAAGGGCATACATGTATATTCACCATTAAAATAACTTAAACATTCATACATCACCACCAAACCAAGGTTTACGCAAAGCTAAACTTGGAGATTTACCATTCCCCCAAGTCAACCGAGAGATTTAAGACCTAACCCCTTAGTCCAAATCACTACACAAACCAAGTACCCACATCCCGTTTAATTGTTGTTGATCTGCGCAGTAAGAACCGACCAACAAGCACATATCTTAATGCATTCGTTTCTTGATGATCAGGGATAACCCGTCGTGGGGGTCACTAGCCTCACACTATTACTGGCATCTGG
>AY392643.1 Chlorurus sordidus isolate Haw18 mitochondrial D-loop, partial sequence
GTATTACTATCATACCATTATTTTAACCAAAATATGCATAGCTCCCAAGGGCATACATGTATATTCACCATTAAAATAACTTAAACATTCATACATCACCACCAAACCAAGGTTTACGCAAAGCTAAACTTGGAGATTTACCATTCCCCCAAGTCAACCGAGAGATTTAAGACCTAACCCCTTAGTCCAAATCACTACACAAACCAAGTACCCACATCCCGTTTAATTGTTGTTGATCTGCGCAGTAAGAACCGACCAACAAGCACATATCTTAATGCATTCGTTTCTTGATGATCAGGGATAACCCGTCGTGGGGGTCACTAGCCTCACACTATTACTGGCATCTGG
>AY392644.1 Chlorurus sordidus isolate Haw19 mitochondrial D-loop, partial sequence
GTATTATTATCATACCATTATTTTAACCAAAATATGCATAGCTCCCAAGGGCATACATGTATATTCACCATTAAAATAACTTAAACATTCATACATCACCACCAAACCAAGGTTTACGCAAAGCTAAACTTGGAGATTTACCATTCCCCCAAGTCAACCGAGAGATTTAAGACCTAACCCCTTAGTCCAAATCACTACACAAACCAAGTACCCACATCCCGTTTAATTGTTGTTGATCTGCGCAGTAAGAACCGACCAACAAGCACATATCTTAATGCATTCGTTTCTTGATGATCAGGGATAACCCGTCGTGGGGGTCACTAGCCTCACACTATTACTGGCATCTGG
>AY392645.1 Chlorurus sordidus isolate Haw20 mitochondrial D-loop, partial sequence
GCATTATTATCATACCATTATTTTAACCAAAATATGCATAGCTCCCAAGGGCATACATGTATATTCACCATTAAAATAACTTAAACATTCATACATCACCACCAAACCAAGGTTTACGCAAAGCTAAACTTGGAGATTTACCATTCCCCCAAGTCAACCGAGAGATTTAAGACCTAACCCCTTAGTCCAAATCACTACACAAACCAAGTACCCACATCCCGTTTAATTGTTGTTGATCTGCGCAGTAAGAACCGACCAACAAGCACATATCTTAATGCATTCGTTTCTTGATGATCAGGGATAACCCGTCGTGGGGGTCACTAGCCTCACACTATTACTGGCATCTGG
>AY392646.1 Chlorurus sordidus isolate Haw21 mitochondrial D-loop, partial sequence
GTATTATTATCATACCATTATTTTAACCAAAATATGCATAGCTCCCAAGGGCATACATGTATATTCACCATTAAAATAACTTAAACATTCATACATCACCACCAAACCAAGGTTTACGCAAAGCTAAACTTGGAGATTTACCATTCCCCCAAGTCAACCGAGAGATTTAAGACCTAACCCCTTAGTCCAAATCACTACACAAACCAAGTACCCACATCCCGTTTAATTGTTGTTGATCTGCGCAGTAAGAACCGACCAACAAGCACATATCTTAATGCATTCGTTTCTTGATGATCAGGGATAACCCGTCGTGGGGGTCACTAGCCTCACACTATTACTGGCATCTGG
>AY392647.1 Chlorurus sordidus isolate Haw22 mitochondrial D-loop, partial sequence
GTATTATTATCATACCATTATTTTAACCAAAATATGCATAGCTCCCAAGGGCATACATGTATATTCACCATTAAAATAACTTAAACATTCATACATCACCACCAAACCAAGGTTTACGCAAAGCTAAACTTGGAGATTTACCATTCCCCCAAGTCAACCGAGAGATTTAAGACCTAACCCCTTAGTCCAAATCACTACACAAACCAAGTACCCACATCCCGTTTAATTGTTGTTGATATGCGCAGTAAGAACCGACCAACAAGCACATATCTTAATGCATTCGTTTCTTGATGATCAGGGATAACCCGTCGTGGGGGTCACTAGCCTCACACTATTACTGGCATCTGG
>AY392648.1 Chlorurus sordidus isolate Haw23 mitochondrial D-loop, partial sequence
GTATTATTATCATACCATTATTTTAACCAAAATATGCATAGCTCCCAAGGACATACATGTACATTCACCATTAAAATAACTTAAACATTCATACATCACCACTAAACCAAGGTTTACGCAAAGCTAAACTTGGAGATTTACCATTCCCCCAAACCAACTGAGAGATTTAAGACTTAACCCCCTAGTCCAAATCACTACACAAACCAAGTACCCACATCCCGTTCAATTGTTGTTGACTTGCGCAGTAAGAACCGACCAACAAGCACATACCTTAACGCATCCGTTTCTTGATGATCAGGGATAACCCGCCGTGGGGGTCACTAGTCTCACACTATTACTGGCATCTGG
>AY392649.1 Chlorurus sordidus isolate Haw24 mitochondrial D-loop, partial sequence
GTATTATTATCATACCATTATTTTAACCAAAATATGCATAGCTCCCAAGGACATACATGTATATTCACCATTAAAATAACTTAAACATTCATACATCACCACTAAACCAAGGTTTACGCAAAGCTAAACTTGGAGATTTACCATTCCCCCAAACCAACTGGGAGATTTAAGACTTAACCCCCTAGTCCAAATCACTACACAAACCAAGTGCCCACATCCCGTTCAATTGTTGTTGACTTGCGCAGTAAGAACCGACCAACAAGCACATACCTTAACGCATCCGTTTCTTGATGATCAGGGATAACCCGTCGTGGGGGTCACTAGTCTCACACTATTACTGGCATCTGG
>AY392650.1 Chlorurus sordidus isolate Haw25 mitochondrial D-loop, partial sequence
GCATTATTATCATACCATTATTTTAACCAAAATATGCATAGCTCCCAAGGGCATACATGTATATTCACCATTAAAATAACTTAAACATTCATACATCACCACCAAACCAAGGTTTACGCAAAGCTAAACTTGGAGATTTACCATTCCCCCAAGTCAACCGAGAGATTTAAGACCTAACCCCTTAGTCCAAATCACTACACAAACCAAGTACCCACATCCCGTTTAATTGTTGTTGATCTGCGCAGTAAGAACCGACCAACAAGCACATATCTTAATGCATTCGTTTCTTGATGATCAGGGATAACCCGTCGTGGGGGTCACTAGCCTCACACTATTACTGGCATCTGG
>AY392651.1 Chlorurus sordidus isolate Whit1 mitochondrial D-loop, partial sequence
GTATTATTATCATACCATTATTTTAACCAAAATATGCATAGCTCCCAAGGACATACATGTACATTCACCATTAGAATAACTTAAACATTCATACATCACCACTAAACCAAGGTTTACGCAAAGCTAAACTTGGAGATTTACCATTCCCCCAAACCAACTGAGAGATTTAAGACTTAACCCCCTAGTCCAAATCACTACACAAACCAAGTACCCACATCCCGTTCAATTGTTGTTGACTTGCGCAGTAAGAACCGACCAACAAGCACATACCTTAACGCATCCGTTTCTTGATGATCAGGGATAACCCGTCGTGGGGGTCACTAGTCTCACACTATTACTGGCATCTGG
>AY392652.1 Chlorurus sordidus isolate Whit2 mitochondrial D-loop, partial sequence
GTATTATTACCATACCATTATTTTAACCAAAACATGCATAGCTCTCAAGGGCATATATGTATATTCACCATTAAAATAACTTAAACATTCATACATCATCACTAAACCAAGGTTTACGCAAAGCTAAACTTGGAGATTTACCATTCCCCCAAGTCAACTGAGAGATTTAAGACTTAACCCCCTAGTCCAAATCACTACACAAACCAAGTACCCACATCCCGTTCAATTGTTGTTGACTTGCGCAGTAAGAACCGACCAACAAGCACATATCTTAACGCATTCGTTTCTTGATGATCAGGGATAACCCGTCGTGGGGGTCACTAGTCTCACACTATTACTGGCATCTGG
>AY392653.1 Chlorurus sordidus isolate Whit3 mitochondrial D-loop, partial sequence
GTATTATTATCATACCATTATTTTAACCAAAATATGCATAGCTCCCAAGGACATACATGTACATTCACCATTAAAATAACTTAAACATTCATACATCACCACTAAACCAAGGTTTACGCAAAGCTAAACTTGGAGATTTACCATTCCCCCAAACCAACTGAGAGATTTAAGACTTAACCCCCTAGTCCAAATCACTACACAAACCAAGTACCCACATCCCGTTCAATTGTTGTTGACTTGCGCAGTAAGAACCGACCAACAAGCACATACCTTAACGCATTCGTTTCTTGATGATCAGGGATAACCCGTCGTGGGGGTCACTAGTCTCACACTATTACTGGCATCTGG
>AY392654.1 Chlorurus sordidus isolate Whit4 mitochondrial D-loop, partial sequence
GTATTATTATCATACCATTATTTTAACCAAAATATGCATAGCTCCCAAGGGCATACATGTATATTCACCATTAAAATAACTTAAACATTCATACATCACCACCAAACCAAGGTTTACGCAAAGCTAAACTTGGAGATTTACCATTCCCCCAAGTCAACCGAGAGATTTAAGACCTAACCCCTTAGTCCAAATCACTACACAAACCAAGTACCCACATCCCGTTTAATTGTTGTTGATCTGCGCAGTAAGAACCGACCAACAAGCACATATCTTAATGCATTCGTTTCTTGATGATCAGGGATAACCCGTCGTGGGGGTCACTAGCCTCACACTATTACTGGCATCTGG
>AY392655.1 Chlorurus sordidus isolate Whit5 mitochondrial D-loop, partial sequence
GTATTATTATCATACCATTATTTTAACCAAAATATGCATAGCTCCCAAGGACATACATGTACATTCACCATTAAAATAACTTAAACATTCATACATCACCACTAAACCAAGGTTTACGCAAAGCTAAACTTGGAGATTTACCATTCCCCCAAACCAACTGAGAGATTTAAGACTTAACCCCCTAGTCCAAATCACTACACAAACCAAGTACCCACATCCCGTTCAATTGTTGTTGACTTGCGCAGTAAGAACCGACCAACAAGCACATACCTTAACGCATCCGTTTCTTGATGATCAGGGATAACCCGTCGTGGGGGTCACTAGTCTCACACTATTACTGGCATCTGG
>AY392656.1 Chlorurus sordidus isolate Whit6 mitochondrial D-loop, partial sequence
GTATTATTATCATACCATTATTTTAACCAAAATATGCATAGCTCCCAAGGACATACATGTACATTCACCATTAAAATAACTTAAACATTCATACATCACCACTAAACCAAGGTTTACGCAAAGCTAAACTTGGAGATTTACCATTCCCCCAAATCAACTGAGAGATTTAAGACTTAACCCCCTAGTCCAAATCACTACACAAACCAAGTACCCACATCCCGTTCAATTGTTGTTGACTTGCGCAGTAAGAACCGACCAACAAGCACATACCTTAACGCATCCGTTTCTTGATGATCAGGGATAACCCGTCGTGGGGGTCACTAGTCTCACACTATTACTGGCATCTGG
>AY392657.1 Chlorurus sordidus isolate Whit7 mitochondrial D-loop, partial sequence
GTATTATTATCATACCATTATTTTAACCAAAATATGCATAGCTCCCAAGGGCATGTATGTACATTCACCATTAAAATAACTTAAACATTCATACATCATCACCAAACCAAGGTTTACGCAAAGCTAAACTTGGAGATTTACCATTCCCCCAAGTCAACTGAGAGATTTAAGACTTAACCCCCTAGTCCAAATCACTACACAAACCAAGTACCCACATCCCGTTCAATTGTTGTTGACTTGCGCAGTAAGAACCGACCAACAAGCACATATCTTAACGCATTCGTTTCTTGATGATCAGGGATAACCCGTCGTGGGGGTCACTAGCCTCACACTATTACTGGCATCTGG
>AY392658.1 Chlorurus sordidus isolate Whit8 mitochondrial D-loop, partial sequence
GTATTATTATCATACCATTATTTTAACCAAAATATGCATAGCTCCCAAGGGCATACATGTATATTCACCATTAAAATAACTTAAACATTCATACATCACCACTAAACCAAGGTTTACGCAAAGCTAAACTTGAAGATTTACCATTCCCCCAGATCAACTGAGAGATTTAAGACTTAACCCCCTAGTCCAAATCACTACACAAACCAAGTACCCACATCCCGTTCAATTGTTGTTGACTTGCGCAGTAAGAACCGACCAACAAGCACATATCTTAATGCATTCGTTTCTTGATGGTCAGGGATAACCCGTCGTGGGGGTCACTAGCCTCACACTATTACTGGCATCTGG
>AY392659.1 Chlorurus sordidus isolate Whit9 mitochondrial D-loop, partial sequence
GTATTATTACCATACCATTATTTTAACCAAAACATGCATAGCTCTCAAGGGCATATATGTATATTCACCATTAAAATAACTTAAACATTCATACATCACCACTAAACCAAGGTTTACGCAAAGCTAAACTTGGAGATTTACCATTCCCCCAAGTCAGCTGAGAGATTTAAGACTTAACCCCCTAGTCCAAATCACTACACAAACCAAGTACCCACATCCCGTTCAATTGTTGTTGACTTGCGCAGTAAGAACCGACCAACAAGCACATATCTTAATGCATTCGTTTCTTGATGATCAGGGATAACCCGTCGTGGGGGTCACTAGTCTCACACTATTACTGGCATCTGG
>AY392660.1 Chlorurus sordidus isolate Whit10 mitochondrial D-loop, partial sequence
GTATTATTATCATACCATTATTTTAACCAAAATATGCATAGCTCCCAAGGACATACATGTATATTCACCATTAAAATAACTTAAACATTCATACATCACCACTAAACCAAGGTTTACGCAAAGCTAAACTTGGAGATTTACCATTCCCCCAAACCAACTGAGAGATTTAAGACTTAACCCCCTAGTCCAAATCACTACACAAACCAAGTACCCACATCCCGTTCAATTGTTGTTGACTTGCGCAGTAAGAACCGACCAACAAGCACATACCTTAACGCATCCGTTTCTTGATGATCAGGGATAACCCGTCGTGGGGGTCACTAGTCTCACACTATTACTGGCATCTGG
>AY392661.1 Chlorurus sordidus isolate Whit11 mitochondrial D-loop, partial sequence
-GATTATTATCATACCATTATTTTAACCAAAATATGCATAGCTCCCAAGGACATACATGTACATTCACCATTAAAATAACTTAAACATTCATACATCACCACTAAACCAAGGTTTACGCAAAGCTAAACTTGGAGATTTACCATTCCCCCAAACCAACTGAGAGATTTAAGACTTAACCCCCTAGTCCAAATCACTACACAAACCAAGTACCCACATCCCGTTCAATTGTTGTTGACTTGCGCAGTAAGAACCGACCAACAAGCACATACCTTAACGCATCCGTTTCTTGATGATCAGGGATAACCCGTCGTGGGGGTCACTAGTCTCACACTATTACTGGCATCTGG
>AY392662.1 Chlorurus sordidus isolate Whit12 mitochondrial D-loop, partial sequence
GCATTATTATCATACCATTATTTTAACCAAAATATGCATAGCTCCCAAGGGCATACATGTATATTCACCATTAAAATAACTTAAACATTCATACATCACCACTAAACCAAGGTTTACGCAAAGCTAAACTTGGAGATTTACCATTACCCCAAGTCAACTGAGAGATTTAAGACTTAACCCCCTAGTCCAAATCACTACACAAACCAAGTACCCACATCCCGCTCAATTGTTGTTGACTTGCGCAGTAAGAACCGACCAACAAGCACATATCTTAACGCATTCGTTTCTTGATGGTCAGGGATAACCCGTCGTGGGGGTCACTAGCCTCACACTATTACTGGCATCTGG
>AY392663.1 Chlorurus sordidus isolate Whit13 mitochondrial D-loop, partial sequence
GCATTATTACCATACCATTATTTTAACCAAAACATGCATAGCTCTCAAGGGCATATATGTATATTCACCATTAAAATAACTTAAACATTCATACATCATCACTAAACCAAGGTTTACGCAAAGCTAAACTTGGAGATTTACCATTCCCCCAAGTCAACTGAGAGATTTAAGACTTAACCCCCTAGTCCAAATCACTACACAAACCAAGTACCCACATCCCGTTCAATTGTTGTTGACTTGCGCAGTAAGAACCGACCAACAAGCACATATCTTAACGCATTCGTTTCTTGATGATCAGGGATAACCCGTCGTGGGGGTCACTAGTCTCACACTATTACTGGCATCTGG
>AY392664.1 Chlorurus sordidus isolate Whit14 mitochondrial D-loop, partial sequence
GTATTATTATCATACCATTATTTTAACCAAAATATGCATAGCTCCCAAGGACATACATGTACATTCACCATTAAAATAACTTAAACATTCATACATCACCACTAAACCAAGGTTTACGCAAAGCTAAACTTGGAGATTTACCATTCCCCCAAACCAACTGAGAGATTTAAGACTTAACCCCCTAGTCCAAATCACTACACAAACCAAGTACCCACATCCCGTTCAATTGTTGTTGACTTGCGCAGTAAGAACCGACCAACAAGCACATACCTTAACGCATTCGTTTCTTGATGATCAGGGATAACCCGTCGTGGGGGTCACTAGTCTCACACTATTACTGGCATCTGG
>AY392665.1 Chlorurus sordidus isolate Whit15 mitochondrial D-loop, partial sequence
GTATTATTATCATACCATTATTTTAACCAAAATATGCATAGCTCCCAAGGACATACATGTACATTCACCATTAAAATAACTTAAACATTCATACATCACCACTAAACCAAGGTTTACGCAAAGCTAAACTTGGAGATTTACCATTCCCCCAAACCAACTGAGAGATTTAAGACTTAACCCCCTAGTCCAAATCACTACACAAACCAAGTACCCACATCCCGTTCAATTGTTGTTGACTTGCGCAGTAAGAACCGACCAACAAGCACATACCTTAACGCATCCGTTTCTTGATGATCAGGGATAACCCGTTGTGGGGGTCACTAGTCTCACACTATTACTGGCATCTGG
>AY392666.1 Chlorurus sordidus isolate Abr1 mitochondrial D-loop, partial sequence
GCATTATTATCATACCATTATTTTAACCAAAATATGCATAGCTCCCAAGGGCATACATGTACATTCACCATTAAAATAACTTAAACATTCATACATCACCACTAAACCAAGGTTTACGCAAAGCTGAACTTGGAGATTTACCATTCCCCCAAACCAACTGAGAGATTTAAGACTTAACCCCCTAGTCCAAATCACTACACAAACCAAGTACCCACATCCCGTTCAATTGTTGTTAACTTGCGCAGTAAGAACCGACCAACAAGCACATACCTTAACGCATCCGTTTCTTGATAATCAGGGATAACCCGTCGTGGGGGTCACTAGTCTCACACTATTACTGGCATCTGG
>AY392667.1 Chlorurus sordidus isolate Abr2 mitochondrial D-loop, partial sequence
GCATTATTATCATACCATAATTTTAACCAAAATATGCATAGCTCCCAAGGACATACATGTACATTCACCATTAAAATAGCTTAAACATTCATACATCACCACTAAACCAAGGTTTACGCAAAGCTAAACTTGGAGATTTACCATTCCCCCAAACCAACTGAGAGATTTAAGACTTAACCCCCTAGTCCAAATCACTACACAAACCAAGTACCCACATCCCGTTCAATTGTTGTTGACTTGCGCAGTAAGAACCGACCAACAAGCACATACCTTAACGCATCCGTTTCTTGATGATCAGGGATAACCCGTCGTGGGGGTCACTAGTCTCACACTATTACTGGCATCTGG
>AY392668.1 Chlorurus sordidus isolate Abr3 mitochondrial D-loop, partial sequence
GCATTATTATCATACCATTATTTTAACCAAAATATGCATAGCTCCCAAGGGCATACATGTATATTCACCATTAAAATAACTTAAACATTCATACATCACCACTAAACCAAGGTTTACGCAAAGCTAAACTTGAAGATTTACCATTCCCCCAAATCAACTGAGAGATTTAAGACTTAACCCCCTAGTCCAAATCACTACACAAACCAAGTACCCACATCCCGTTCAATTGTTGTTGACTTGCGCAGTAAGAACCGACCAACAAGCACATATCTTAACGCATTCGTTTCTTGATGGTCAGGGATAACCCGCCGTGGGGGTCACTAGCCTCACACTATTACTGGCATCTGG
>AY392669.1 Chlorurus sordidus isolate Abr4 mitochondrial D-loop, partial sequence
GCATTATTATCATACCATAATTTTAACCAAAATATGCATAGCTCCCAAGGGCATACATGTATATTCACCATTAAAATAACTTAAACATTCATACATCACCACTAAACCAAGGTTTACGCAAAGCTAAACTTGAAGATTTACCATTCCCCCAAATCAACTGAGAGATTTAAGACTTAACCCCCTAGTCCAAATCACTACACAAACCAAGTACCCACATCCCGTTCAATTGTTGTTGACTTGCGCAGTAAGAACCGACCAACAAGCACATGTCTTAACGCATTCGTTTCTTGATGATCAGGGATAACCCGCCGTGGGGGTCACTAGCCTCACACTATTACTGGCATCTGG
>AY392670.1 Chlorurus sordidus isolate Abr5 mitochondrial D-loop, partial sequence
GCATTATTATCATACCATTATTTTAACCAAAATATGCATAGCTCCCAAGGACATACATGTACATTCACCATTAAAATAACTTAAACATTCATACATCACCACTAAACCAAGGTTTACGCAAAGCTAAACTTGGAGATTTACCATTCCCCCAAACCAACTGAGAGATTTAAGACTTAACCCCCTAGTCCAAATCACTACACAAACCAAGTACCCACATCCCGTTCAATTGTTGTTGACTTGCGCAGTAAGAACCGACCAACAAGCACATACCTTAACGCATCCGTTTCTTGATGATCAGGGATAACCCGTCGTGGGGGTCACTAGTCTCACACTATTACTGGCATCTGG
>AY392671.1 Chlorurus sordidus isolate Abr6 mitochondrial D-loop, partial sequence
GCATTATTATCATACCATTATTTTAACCAAAATATGCATAGCTCCCAAGGGCATACATGTATATTCACCATTAAAATAACTTAAACATTCATACATCACCACTAAACCAAGGTTTACGCAAAGCTAAACTTGAAGATTTGCCATTCCCCCAAATCAACTGAGAGATTTAAGACCTAACCCCCTAGTCCAAATCACTACACAAACCAAGTACCCACATCCCGTTCAATTGTTGTTGACTTGCGCAGTAAGAACCGACCAACAAGCACATATCTTAACGCATTCGTTTCTTGATGGTCAGGGATAACCCGTCGTGGGGGTCACTAGCCTCACACTATTACTGGCATCTGG
>AY392672.1 Chlorurus sordidus isolate Abr7 mitochondrial D-loop, partial sequence
GCATTATTATCATACCATTATTTTAACCAAAATATGCATAGCTCCCARGGACATACATGTACATTCACCATTAAAATAACTTAAACATTCATACATCACCACTAAACCAAGGTTTACGCAAAGCTGAACTTGGAGATTTACCATTCCCCCAAACCAACTGAGAGATTTAAGACTTAACCCCCTAGTCCAAATCACTACACAAACCAAGTACCCACATCCCGTTCAATTGTTGTTAACTTGCGCAGTAAGAACCGACCAACAAGCACATACCTTAACGCATCCGTTTCTTGATGATCAGGGATAACCCGTCGTGGGGGTCACTAGTCTCACACTATTACTGGCATCTGG
>AY392673.1 Chlorurus sordidus isolate Abr8 mitochondrial D-loop, partial sequence
GTATTATTATCATACCATTATTTTAACCAAAATATGCATAGCTCCCAGGGACATACATGTATATTCACCATCAAAATAACTTAAACATTCATACATCACCACTAAACCAAGGTTTACGCAAAGCTAAACTTGGARRTTTACCATTCCCCCAAACCAACTGAGAGATTTAAGACTTAACCCCCTAGTCCAAATCACTACACAAACCAAGTACCCACATCCCGTTCAATTGTTGTTGACTTGCGCAGTAAGAACCGACCAACAAGCACATACCTTAACGCATTCGTTTCTTGATGATCAGGGATAACCCGTCGTGGGGGTCACTACTCTCACACTATTACTGGCATCTGG
>AY392674.1 Chlorurus sordidus isolate Abr9 mitochondrial D-loop, partial sequence
GAATCAGTATCATACCATTATTTTAACCAAAATNTGCATAGCTCCCAAGGACATACATGTACATTCACCATTAAAATAACTTAAACATTCATACATCACCACTAAACCAAGGTTTACGCAAAGCTAAACTTGGAGATTTACCATTACCCCAAACCAACTGAGAGATTTAAGACTTAACCCCCTAGTCCAAATCACTACACAAACCAAGTACCCACATCCCGTTCAATTGTTGTTGACTTGCGCAGTAAGAACCGACCAACAAGCACATACCTTAACGCATTCGTTTCTTGATGATCAGGGATAACCCGTCGTGGGGGTCACTAGTCTCACACTATTACTGGCATCTGG
>AY392675.1 Chlorurus sordidus isolate Abr10 mitochondrial D-loop, partial sequence
GTATTATTATCATACCATTATTTTAACCAAAATATGCATAGCTCCCAAGGGCATACATGTATATTCACCATTAAAATAACTTAAACATTCATACATCACCACTAAACCAAGGTTTACGCAAAGCTAAACTTGAAGATTTACCATTCCCCCAAATCAACTGAGAGATTTAAGACTTAACCCCCTAGTCCAAATCACTACACAAACCAAGTACCCACATCCCGTTCAATTGTTGTTGACTTGCGCAGTAAGAACCGACCAACAAGCACATATCTTAACGCATTCGTTTCTTGATGGTCAGGGATAACCCGTCGTGGGGGTCACTAGCCTCACACTATTACTGGCATCTGG
>AY392676.1 Chlorurus sordidus isolate Abr11 mitochondrial D-loop, partial sequence
GTATTATTATCATACCATTATTTTAACCAAAATATGCATAGCTCCCAAGGGCATACATGTATATTCACCATTAAAATAACTTAAACATTCATACATCACCACTAAACCAAGGTTTACGCAAAGCTAAACTTGAAGATTTACCATTCCCCCAAATCAACTGAGAGATTTAAGACTTAACCCCCTAGTCCAAATCACTACACAAACCAAGTACCCACATCCCGTTCAATTGTTGTTGACTTGCGCAGTAAGAACCGACCAACAAGCACATATCTTAACGCATTCGTTTCTTGATGGTCAGGGATAACCCGTCGTGGGGGTCACTAGTCTCACACTATTACTGGCATCTGG
>AY392677.1 Chlorurus sordidus isolate Abr12 mitochondrial D-loop, partial sequence
GTATTATTATCATACCATTATTTTAACCAAAATATGCATAGCTCCCAAGGACATACATGTATATTCACCATTAAAATAACTTAAACATTCATACATCACCACTAAACCAAGGTTTACGCAAAGCTAAACTTGGAGATTTACCATTCCCCCAAACCAACTGAGAGATTTAAGACTTAACCCCCTAGTCCAAATCACTACACAAACCAAGTACCCACATCCCGTTCAATTGTTGTTGACTTGCGCAGTAAGAACCGACCAACAAGCACATACCTTAACGCATCCGTTTCTTGATGATCAGGGATAACCCGTCGTGGGGGTCACTAGTCTCACACTATTACTGGCATCTGG
>AY392678.1 Chlorurus sordidus isolate Abr13 mitochondrial D-loop, partial sequence
GTATTATTATCATACCATTATTTTAACCAAAATATGCATAGCTCCCAAGGACATACATGTATATTCACCATTAAAATAACTTAAACATTCATACATCACCACTAAACCAAGGTTTACGCAAAGCTAAACTTGGAGATTTACCATTCCCCCAAACCAACTGAGAGATTTAAGACTTAACCCCCTAGTCCAAATCACTACACAAACCAAGTACCCACATCCCGTTCAATTGTTGTTGACTTGCGCAGTAAGAACCGACCAACAAGCACATACCTTAACGCATCCGTTTCTTGATGATCAGGGATAACCCGTCGTGGGGGTCACTAGTCTCACACTATTACTGGCATCTGG
>AY392679.1 Chlorurus sordidus isolate Abr14 mitochondrial D-loop, partial sequence
GTATTATTATCATACCATTATTTTAACCAAAATATGCATAGCTCCCAAGGACATACATGTACATTCACCATTAAAATAACTTAAACATTCATACATCACCACTAAACCAAGGTTTACGCAAAGCTGAACTTGGAGATTTACCATTCCCCCAAACCAACTGAGAGATTTAAGACTTAACCCCCTAGTCCAAATCACTACACAAACCAAGTACCCACATCCCGTTCAATTGTTGTTAACTTGCGCAGTAAGAACCGACCAACAAGCACATACCTTAACGCATCCGTTTCTTGATAATCAGGGATAACCCGTCGTGGGGGTCACTAGTCTCACACTATTACTGGCATCTGG
>AY392680.1 Chlorurus sordidus isolate Abr15 mitochondrial D-loop, partial sequence
GTATTATTATCATACCATTATTTTAACCAAAATATGCATAGCTCTCAAGGACATACATGTATATTCACCATCAAAATAACTTAAACATTCATACATCACCACTAAACCAAGGTTTACGCAAAGCTAAACTTGGGAGTTTACCATTCCCCCAAATCAACTGAGAGATTTAAGACTTAACCCCCTAGTCCAAATCACTACACAAACCAAGTACCCACATCCCGTTCAATTGTTGTTGAGTTGCGCAGTAAGAACCGACCAACAAGCACATACCTTAACGCATTCGTTTCTTGATGATCAGGGATAACCCGTCGTGGGGGTCACTAGTCTCACACTATTACTGGCATCTGG
>AY392681.1 Chlorurus sordidus isolate Abr16 mitochondrial D-loop, partial sequence
GTATTATTATCATACCATTATTTTAACCAAAATATGCATAGCTCCCAAGGGCATACATGTATATTCACCATTAAAATAACTTAAACATTCATACATCACCACTAAACCAAGGTTTACACAAAGCTAAACTTGGAGATTTACCATTCCCCCAAATCAACTGAGAGATTTAAGACTTAACCCCTTAGTCCAAATCACTACACAAACCAAGTACCCACATCCCGTTCAATTGTTGTTAACTTGCGCAGTAAGAACCGACCAACAAGCACATATCTTAACGCATTCGTTTCTTGATGATCAGGGATAACCCGTCGTGGGGGTCACTAGCCTCACACTATTACTGGCATCTGG
>AY392682.1 Chlorurus sordidus isolate Abr17 mitochondrial D-loop, partial sequence
GTATTATTATCCTACCATTATTTTAACCAAAATATGCATAGCTCCCAAGGACATATATGTACATTCACCATTAAAATAACTTAAACATTCATACATCACCACTAAACCAAGGTTTACGCAAAGCTGAACTTGGAGATTTACCATTCCCCCAAACCAACTGAGAGATTTAAGACTTAACCCCCTAGTCCAAATCACTACACAAACCAAGTACCCACATCCCGTTCAATTGTTGTTAACTTGCGCAGTAAGAACCGACCAACAAGCACATACCTTAACGCATCCGTTTCTTGATGATCAGGGATAACCCGTCGTGGGGGTCACTAGTCTCACACTATTACTGGCATCTGG
>AY392683.1 Chlorurus sordidus isolate Abr18 mitochondrial D-loop, partial sequence
GTATTATTATCATACCATAATTTTAACCAAAATATGCATAGCTCCCAAGGACATATATGTATATTCACCATTAAAATAACTTAAACATTCATACATCATCACTAAACCAAGGTTTACGCAAAGCTAAACTTGGAGATTTACCATTCCTCCAAGTCAACTGAGAGATTTAAGACTTAACCCCCTAGTCCAAATCACCACACAAACCAAGTACCCACATCCCGTTCAATTGTTGTTGACTTGCGCAGTAAGAACCGACCAACAAGCACATATCTTAATGCATTCGTTTCTTGATGATCAGGGATAACCCGTCGTGGGGGTCACTAGCCTCACACTATTACTGGCATCTGG
>AY392684.1 Chlorurus sordidus isolate Abr19 mitochondrial D-loop, partial sequence
GTATTATTACCATACCATTATTTTAACCAAAATATGCATAGCTCCCAAGGGCATGTATGTATATTCACCATTAAGATAACCTAAACATTCATACATCACCACTAAACCAAGGTTTACGCAAAGCTAAGCTTGGAGATTTACCATTCCCCCAAGTCAACTGAGAGATTTAAGACCTAACCCCCTAGTCCAAATCACTACACAAACCAAGTACCCACATCCCGTTCAATTGTTGTTGACTTGCGCAGTAAGAACCGACCAACAAGCACATATCTTAACGCATTCGTTTATTGATGATCAGGGATAACCCGTCGTGGGGGTCACTAGCCTCACACTATTACTGGCATCTGG
>AY392685.1 Chlorurus sordidus isolate Abr20 mitochondrial D-loop, partial sequence
GTATTATTATCATACCATWATTTTAACCAAAATATGCATAGCTCCCAAGGACATACATGTACATTCACCATTAAAATAACTTAAACATTCATACATCACCACTAAACCAAGGTTTACGCAAAGCTAAACTTGGAGATTTACCATTCCCCCAAACCAACTGAGAGATTTAAGACTTAACCCCCTAGTCCAAATCACTACACAAACCAAGTACCCACATCCCGTTCAATTGTTGTTGACTTGCGCAGTAAGAACCGACCAACAAGCACATACCTTAACGCATCCGTTTCTTGATGATCAGGGATAACCCGTCGTGGGGGTCACTAGTCTCACACTATTACTGGCATCTGG
>AY392686.1 Chlorurus sordidus isolate Abr21 mitochondrial D-loop, partial sequence
GTATTATTATCATACCATAATTTTAACCAAAATATGCATAGCTCCCAAGGGCATACATGTATATTCACCATTAAAATAACTTAAACATTCATACATCACCACTAAACCAAGGTTTACGCAAAGCTAAACTTGGAGATTTACCATTCCCCCAAGTCAACTGAGAGATTTAAGACTTAACCCCCTAGTCCAAATCACTACACAAACCAAGTACCCACATCCCGTTCAATCGTTGTTGACCTGCGCAGTAAGAACCGACCAACAAGCACATATCTTAACGCATTCGTTTCTTGATGATCAGGGATAACCCGTCGTGGGGGTCACTAGCCTCACACTATTACTGGCATCTGG
>AY392687.1 Chlorurus sordidus isolate Abr22 mitochondrial D-loop, partial sequence
GTATTATTATCATACCATAATTTTAACCAAAATATGCATAGCTCCCAAGGACATACATGTACATTCACCATTAAAATAACTTAAACATTCATACATCACCACTAAACCAAGGTTTACGCAAAGCTAAACTTGGAGATTTACCATTCCCCCAAACCAACTGAGAGATTTAAGACTTAACCCCCTAGTCCAAATCACTACACAAACCAAGTACCCACATCCCGTTCAATTGTTGTTGACTTGCGCAGTAAGAACCGACCAACAAGCACATACCTTAACGCACCCGTTTCTTGATGATCAGGGATAACCCGTCGTGGGGGTCACTAGTCTCACACTATTACTGGCATCTGG
>AY392688.1 Chlorurus sordidus isolate Abr23 mitochondrial D-loop, partial sequence
GTATTATTATCATACCATAATTTTAACCAAAATATGCATAGCTCCCAAGGACATACATGTACATTCACCATTAAAATAACTTAAACATTCATACATCACCACTAAACCAAGGTTTACGCAAAGCTAAACTTGGAGATTTACCATTCCCCCAAACCAACTGAGAGATTTAAGACTTAACCCCCTAGTCCAAATCACTACACAAACCAAGTACCCACATCCCGTTCAATTGTTGTTGACTTGCGCAGTAAGAACCGACCAACAAGCACATACCTTAACGCATCCGTTTCTTGATGATCAGGGATAACCCGTCGTGGGGGTCACTAGTCTCACACTATTACTGGCATCTGG
>AY392689.1 Chlorurus sordidus isolate Abr24 mitochondrial D-loop, partial sequence
GTATTATTATCATACCATTATTTTAACCAAAATATGCATAGCTCCCAAGGGCATACATGTATATTCACCATTAAAATAACTTAAACATTCATACATCACCACCAAACCAAGGTTTACGCAAAGCTAAACTTGGAGATTTACCATTCCCCCAAGTCAACCGAGAGATTTAAGACCTAACCCCTTAGTCCAAATCACTACACAAACCAAGTACCCACATCCCGTTTAATTGTTGTTGATCTGCGCAGTAAGAACCGACCAACAAGCACATATCTTAATGCATTCGTTTCTTGATGATCAGGGATAACCCGTCGTGGGGGTCACTAGCCTCACACTATTACTGGCATCTGG
>AY392690.1 Chlorurus sordidus isolate Abr25 mitochondrial D-loop, partial sequence
GTATTATTACCATACCATTATTTTAACCAAAATATGCATAGCTCCCAAGGACATACATGTACATTCACCATTAAAATAACTTAAACATTCATACATCACCACTAAACCAAGGTTTACGCAAAGCTAAACTTGGAGATTTACCATTCCCCCAAACCAACTGAGAGATTTAAGACTTAACCCCCTAGTCCAAATCACTACACAAACCAAGTACCCACATCCCGTTCAATTGTTGTTGACTTGCGCAGTAAGAACCGACCAACAAGCACATACCTTAACGCATCCGTTTCTTGATGATCAGGGATAACCCGTCGTGGGGGTCACTAGTCTCACACTATTACTGGCATCTGG
>AY392691.1 Chlorurus sordidus isolate Abr26 mitochondrial D-loop, partial sequence
GTATTATTATCATACCATTATTTTAACCAAAATATGCATAGCTCCCAAGGACATACATGTATATTCACCATTAAAATAACTTAAACATTCATACATCACCACTAAACCAAGGTTTACGCAAAGCTAAACTTGGAGATTTACCATTCCCCCAAACCAACTGGGAGATTTAAGACTTAACCCCCTAGTCCAAATCACTACACAAACCAAGTACCCACATCCCGTTCAATTGTTGTTGACTTGCGCAGTAAGAACCGACCAACAAGCACATACCTTAACGCATCCGTTTCTTGATGATCAGGGATAACCCGTCGTGGGGGTCACTAGTCTCACACTATTACTGGCATCTGG
>AY392692.1 Chlorurus sordidus isolate Abr27 mitochondrial D-loop, partial sequence
GTATTATTATCATACCATTATTTTAACCAAAATATGCATAGCTCCCAAGGACATATATGTATATTCACCATTAAAATAACTTAAACATTCATACATCACCACTAAACCAAGGTTTACGCAAAGCTAAACTTGGAGATTTACCATTCCTCCAAGTCAACTGAGAGATTTAAGACTTAACCCCCTAGTCCAAATCACTACACAAACCAAGTNCCCACATCCCGTTCAATTGTTGTTGACTTGCGCAGTAAGAACCGACCAACAAGCACATACCTTAACGCATCCGTTTCTTGATGATCAGGGATAACCCGTCGTGGGGGTCACTAGTCTCACACTATTACTGGCATCTGG
>AY392693.1 Chlorurus sordidus isolate Abr28 mitochondrial D-loop, partial sequence
GTATTATTATCATACCATTATTTTAACCAAAATATGCATAGCTCCCAAGGACATACATGTACATTCACCATTAAAATAACTTAAACATTCATACATCACCACTAAACCAAGGTTTACGCAAAGCTAAACTTGGAGATTTACCATTCCCCCAAACCAACTGAGAGATTTAAGACTTAACCCCCTAGTCCAAATCACTACACAAACCAAGTACCCACATCCCGTTCAATTGTTGTTGACTTGCGCAGTAAGAACCGACCAACAAGCACATACCTTAACGCATCCGTTTCTTGATGATCAGGGATAACCCGTCGTGGGGGTCACTAGTCTCACACTATTACTGGCATCTGG
>AY392694.1 Chlorurus sordidus isolate Abr29 mitochondrial D-loop, partial sequence
GTATTATTATCATACCATTATTTTAACCAAAATATGCATAGCTCCCAAGGACATACATGTACATTCACCATTAAAATAACTTAAACATTCATACATCACCACTAAACCAAGGTTTACGCAAAGCTAAACTTGGAGATTTACCATTCCCCCAAACCAACTGAGAGATTTAAGACTTAACCCCCTAGTCCAAATCACTACACAAACCAAGTACCCACATCCCGTTCAATTGTTGTTGACTTGCGCAGTAAGAACCGACCAACAAGCACATACCTTAACGCATCCGTTTCTTGATGATCAGGGATAACCCGTCGTGGGGGTCACTAGTCTCACACTATTACTGGCATCTGG
>AY392695.1 Chlorurus sordidus isolate Abr30 mitochondrial D-loop, partial sequence
GTATTATTACCATACCATTATTTTAACCAAAATATGCATAGCTCCCAAGGACATACATGTACATTCACCATTAAAATAACTTAAACATTCATACATCACCACTAAACCAAGGTTTACGCAAAGCTAAACTTGGAGATTTACCATTCCCCCAAACCAACTGAGAGATTTAAGACTTAACCCCCTAGTCCAAATCACTACACAAACCAAGTACCCACATCCCGTTCAATTGTTGTTGACTTGCGCAGTAAGAACCGACCAACAAGCACATACCTTAACGCATCCGTTTCTTGATGATCAGGGATAACCCGTCGTGGGGGTCACTAGTCTCACACTATTACTGGCATCTGG
>AY392696.1 Chlorurus sordidus isolate Abr31 mitochondrial D-loop, partial sequence
GTATTATTATCATACCATTATTTTAACCAAAATATGCATAGCTCCCAAGGGCATACATGTATATTCACCATTAAAATAACTTAAACATTCATACATCACCACTAAACCAAGGTTTACGCAAAGCTAAACTTGAAGATTTACCATTCCCCCAAATCAACTGAGAGATTTAAGACTTAACCCCCTAGTCCAAATCACTACACAAACCAAGTACCCACATCCCGTTCAATTGTTGTTGACTTGCGCAGTAAGAACCGACCAACAAGCACATATCTTAACGCATTCGTTTCTTGATGGTCAGGGATAACCCGTCGTGGGGGTCACTAGCCTCACACTATTACTGGCATCTGG
>AY392697.1 Chlorurus sordidus isolate Abr32 mitochondrial D-loop, partial sequence
GTATTATTATCATACCATTATTTTAACCAAAATATGCATAGCTCCCAAGGGCATATATGTATATTCACCATTAAAATAACTTAAACATTCATACATCATCACCAAACCAAGGTTTACGCAAAGCTAAACTTGGAGATTTACCATTCTTCCAAGTCAACTGAGAGATTTAAGACTTAACCCCCTAGTCCAAATCACTACACAAACCAAGTACCCACATCCCGTTCAATTGTTGTTGACTTGCGCAGTAAGAACCGACCAACAAGCACATATCTTAACGCATTCGTTTCTTGATGATCAGGGATAACCCGTCGTGGGGGTCACTAGCCTCACACTATTACTGGCATCTGG
>AY392698.1 Chlorurus sordidus isolate Abr33 mitochondrial D-loop, partial sequence
GTATTATTATCATACCATTATTTTAACCAAAATATGCATAGCTCCCAAGGACATATATGTATATTCACCATTAAAATAACTTAAACATTCATACATCATCACTAAACCAAGGTTTACGCAAAGCTAAACTTGGAGATTTACCATTCCTCCAAATCAACTGAGAGATTTAAGACTTAACCCCCTAGTCCAAATCACCACACAAACCAAGTACCCACATCCCGTTCAATTGTTGTTGACTTGCGCAGTAAGAACCGACCAACAAGCACATATCTTAATGCATTCGTTTCTTGATGATCAGGGATAACCCGTCGTGGGGGTCGCTAGCCTCACACTATTACTGGCATCTGG
>AY392699.1 Chlorurus sordidus isolate Abr34 mitochondrial D-loop, partial sequence
GTATTATTATCATACCATTATTTTAACCAAAATATGCATAGCTCCCAAGGGCATATATGTACATTCACCATTAAAATAACTTAAACATTCATACATCATCACCAAACCAAGGTTTACGCAAAGCTAAACTTGGAGATTTACCATTCCCCCAAGTCAACTGAGAGATTTAAGACTTAACCCCCTAGTCCAAATCACTACACAAACCAAGTACCCACATCCCGTTCAATTGTTGTTGACTTGCGCAGTAAGAACCGACCAACAAGCACATATCTTAACGCATTCGTTTCTTGATGATCAGGGATAACCCGTCGTGGGGGTCACTAGCCTCACACTATTACTGGCATCTGG
>AY392700.1 Chlorurus sordidus isolate lizard1 mitochondrial D-loop, partial sequence
GWATTATTATCATACCATTATTTTAACCAAAATATGCATAGCTCCCAGGGACATACATGTACATTCACCATTAAAATAACTTAAACATTCATACATCACCACTAAACCAAGGTTTACGCAAAGCTAAACTTGGAGATTTACCATTCCCCCAAATCAACTGAGAGATTTAAGACTTAACCCCCTAGTCCAAATCACTACACAAACCAAGTACCCACATCCCGTTCAATTGTTGTTGACTTGCGCAGTAAGAACCGACCAACAAGCACATACCTTAACGCATCCGTTTCTTGATGATCAGGGATAACCCGTCGTGGGGGTCACTAGTCTCACACTATTACTGGCATCTGG
>AY392701.1 Chlorurus sordidus isolate lizard2 mitochondrial D-loop, partial sequence
GTATTATTATCATACCATTATTTTAACCAAAATATGCATAGCTCCCAAGGACATACATGTACATTCACCATTAAAATAACTTAAACATTCATACATCACCACTAAACCAAGGTTTACGCAAAGCTAAACTTGGAGATTTACCATTCCCCCAAACCAACTGAGAGATTTAAGACTTAACCCCCTAGTCCAAATCACTACACAAACCAAGTACCCACATCCCGTTCAATTGTTGTTGACTTGCGCAGTAAGAACCGACCAACAAGCACATACCTTAACGCATCCGTTTCTTGATGATCAGGGATAACCCGTCGTGGGGGTCACTAGTCTCACACTATTACTGGCATCTGG
>AY392702.1 Chlorurus sordidus isolate lizard3 mitochondrial D-loop, partial sequence
GTATTATTATCATACCATTATTTTAACCAAAATATGCATAGCTCCCAGGGACATACATGTACATTCACCATTAAAATAACTTAAACATTCATACATCATCACTAAACCAAGGTTTACGCAAAGCTAAACTTGGAGATTTACCATTACCCCAAATCAACTGAGAGATTTAAGACTTAACCCCCTAGTCCAAATCACTACACAAACCAAGTACCCACATCCCGTTCAATTGTTGTTGATTTGCGCAGTAAGAACCGACCAACAAGCACATATCTTAACGCATCTGTTTCTTGATGATCAGGGATAACCCGTCGTGGGGGTCACTAGTCTCACACTATTACTGGCATCTGG
>AY392703.1 Chlorurus sordidus isolate lizard4 mitochondrial D-loop, partial sequence
GTATTATTACCATACCATTATTTTAACCAAAACATGCATAGCTCTCAAGGACATACATGTATATTCACCATTAAAATAACTTAAACATTCATACATCATCACTAAACCAAGGTTTACGCAAAGCTAAACTTGGAGATTTACCATTCCCCCAAGTCAACTGAGAGATTTAAGACTTAACCCCCTAGTCCAAATCACTACACAAACCAAGTACCCACATCCCGTTCAATTGTTGTTGACTTGCGCAGTAAGAACCGACCAACAAGCACATATCTTAACGCATTCGTTTCTTGATGATCAGGGATAACCCGTCGTGGGGGTCACTAGTCTCACACTATTACTGGCATCTGG
>AY392704.1 Chlorurus sordidus isolate lizard5 mitochondrial D-loop, partial sequence
GWATTATTATCATACCATTATTTTAACCAAAATATGCATAGCTCCCAGGGACATACATGTACATTCACCATTAAAATAACTTAAACATTCATACATCACCACTAAACCAAGGTTTACGCAAAGCTGAACTTGGAGATTTACCATTCCCCCAAACCAACTGAGAGATTTAAGACTTAACCCCCTAGTCCAAATCACTACACAAACCAAGTACCCACATCCCGTTCAATTGTTGTTAACTTGCGCAGTAAGAACCGACCAACAAGCACATACCTTAACGCATCCGTTTCTTGATGATCAGGGATAACCCGTCGTGGGGGTCACTAGTCTCACACTATTACTGGCATCTGG
>AY392705.1 Chlorurus sordidus isolate lizard6 mitochondrial D-loop, partial sequence
GTATTATTATCATACCATTATTTTAACCAAAATATGCATAGCTCCCAGGGGCATACATGTATATTCACCATTAAAATAACTTAAACATTCATACATCACCACTAAACCAAGGTTTACGCAAAGCTAAACTTGGAGATTTACCATTCCCCCAAGTCAACTGAGAGATTTAAGACTTAACCCCCTAGTCCAAATCACTACACAAACCAAGTATCCACATCCCGTTCAATTGTTGTTGACTTGCGCAGTAAGAACCGACCAACAAGCACATATCTTAACGCATTCGTTTCTTGATGATCAGGGATAACCCGTCGTGGGGGTCACTAGCCTCACATTATTACTGGCATCTGG
>AY392706.1 Chlorurus sordidus isolate lizard7 mitochondrial D-loop, partial sequence
GTATTATTATCATACCATTATTTTAACCAAAATATGCATAGCTCCCAGGGACATACATGTACATTCACCATTAAAATAACTTAAACATTCATACATCACCACTAAACCAAGGTTTACGCAAAGCTAAACTTGGAGATTTACCATTCCCCCAAACCAACTGAGAGATTTAAGACTTAACCCCCTAGTCCAAATCACTACACAAACCAAGTACCCACATCCCGTTCAATTGTTGTTGACTTGCGCAGTAAGAACCGACCAACAAGCACATACCTTAACGCATCCGTTTCTTGATGATCAGGGATAACCCGTCGTGGGGGTCACTAGTCTCACACTATTACTGGCATCTGG
>AY392707.1 Chlorurus sordidus isolate lizard8 mitochondrial D-loop, partial sequence
GTATTATTATCATACCATTATTTTAACCAAAATATGCATAGCTCCCAGGGGCATACATGTATATTCACCATTAAAATAACTTAAACATTCATACATCACCACTAAACCAAGGTTTACGCAAAGCTAAACTTGAAGATTTACCATTCCCCCAGATCAACTGAGAGATTTAAGACTTAACCCCCTAGTCCAAATCACTACACAAACCAAGTACCCACATCCCGTTCAATTGTTGTTGACTTGCGCAGTAAGAACCGACCAACAAGCACATATCTTAATGCATTCGTTTCTTGATGGTCAGGGATAACCCGTCGTGGGGGTCACTAGCCTCACACTATTACTGGCATCTGG
>AY392708.1 Chlorurus sordidus isolate lizard9 mitochondrial D-loop, partial sequence
GTATTATTAYCATACCATTATTTTAACCAAAACATGCATAGCTCTCAGGGGCATATATGTATATTCACCATTAAAATAACTTAAACATTCATACATCATCACTAAACCAAGGTTTACGCAAAGCTAAACTTGGAGATTTACCATTCCCCCAAGTCAACTGAGAGATTTAAGACTTAACCCCCTAGTCCAAATCACTACACAAACCAAGTACCCACATCCCGTTCAATTGTTGTTGACTTGCGCAGTAAGAACCGACCAACAAGCACATATCTTAACGCATTCGTTTCTTGATGATCAGGGATAACCCGTCGTGGGGGTCACTAGTCTCACACTATTACTGGCATCTGG
>AY392709.1 Chlorurus sordidus isolate lizard10 mitochondrial D-loop, partial sequence
--ATTATTATCATACCATTATTTTAACCAAAATATGCATAGCTCCCAGGGACATATATGTATATTCACCATTAAAATAACTTAAACATTCATACATCATCACTAAACCAAGGTTTACGCAAAGCTAAACTTGGAGATTTACCATTCCTCCAAGTCAACTGAGAGATTTAAGACTTAACCCCCTAGTCCAAATCACCACACAAACCAAGTACCCACATCCCGTTCAATTGTTGTTGACTTGCGCAGTAAGAACCGACCAACAAGCACATATCTTAATGCATTCGTTTCTTGATGATCAGGGATAACCCGTCGTGGGGGTCACTAGCCTCACACTATTACTGGCATCTGG
>AY392710.1 Chlorurus sordidus isolate lizard11 mitochondrial D-loop, partial sequence
GTATTATTATCATACCATTATTTTAACCAAAATATGCATAGCTCCCAAGGGCATACATGCATATTCACCATTAAAATAACTTAAACATTCATACATCACCACTAAACCAAGGTTTACGCAAAGCTAAACTTGAAGATTTACCATTCCCCCAAATCAACTGAGAGATTTAAGACTTAACCCCCTAGTCCAAATCACTACACAAACCAAGTACCCACATCCCGTTCAATTGTTGTTGACTTGCGCAGTAAGAACCGACCAACAAGCACATATCTTAACGCATTCGTTTCTTGATGGTCAGGGATAACCCGCCGTGGGGGTCGCTAGCCTCACACTATTACTGGCATCTGG
>AY392711.1 Chlorurus sordidus isolate lizard12 mitochondrial D-loop, partial sequence
--ATTATTATCATACCATTATTTTAACCAAAATATGCATAGCTCCCAGGGGCATACATGTATATTCACCATTAAAATAACTTAAACATTCATACATCACCACTAAACCAAGGTTTACGCAAAGCTAAACTTGAAGATTTACCATTCCCCCAGATCAACTGAGAGATTTAAGACTTAACCCCCTAGTCCAAATCACTACACAAACCAAGTACCCACATCCCGTTCAATTGTTGTTGACTTGCGCAGTAAGAACCGACCAACAAGCACATATCTTAATGCATTCGTTTCTTGATGGTCAGGGATAACCCGTCGTGGGGGTCACTAGCCTCACACTATTACTGGCATCTGG
>AY392712.1 Chlorurus sordidus isolate lizard13 mitochondrial D-loop, partial sequence
GTATTATTATCATACCATTATTTTAACCAAAATATGCATAGCTCCCAAGGGCATACATGTATATTCACCATTAAAATAACTTAAACATTCATACATCACCACTAAACCAAGGTTTACGCAAAGCTAAACTTGAAGATTTACCATTCCCCCAGATCAACTGAGAGATTTAAGACTTAACCCCCTAGTCCAAATCACTACACAAACCAAGTACCCACATCCCGTTCAATTGTTGTTGACTTGCGCAGTAAGAACCGACCAACAAGCACATATCTTAATGCATTCGTTTCTTGATGGTCAGGGATAACCCGTCGTGGGGGTCACTAGCCTCACACTATTACTGGCATCTGG
>AY392713.1 Chlorurus sordidus isolate lizard14 mitochondrial D-loop, partial sequence
GTATTATTATCATACCATTATTTTAACCAAAATATGCATAGCTCCCAAGGACATACATGTATATTCACCATTAAAATAACTTAAACATTCATACATCACCACTAAACCAAGGTTTACGCAAAGCTGAACTTGGAGATTTACCATTCCCCCAAACCAACTGAGAGATTTAAGACTTAACCCCCTAGTCCAAATCACTACACAAACCAAGTACCCACATCCCGTTCAATTGTTGTTAACTTGCGCAGTAAGAACCGGCCAACAAGCACATACCTTAACGCATCCGTTTCTTGATGATCAGGGATAACCCGTCGTGGGGGTCACTAGNCTCACANTATTACTGGCATCTGG
>AY392714.1 Chlorurus sordidus isolate lizard15 mitochondrial D-loop, partial sequence
GTATTATTATCATACCATTATTTTAACCAAAATATGCATAGCTCCCAAGGACATATATGTATATTCACCATTAAAATAACTTAAACATTCATACATCATCACTAAACCAAGGTTTACGCAAAGTTAAACTTGGATATTTACCATTCCTCCAAATCAACTGAGAGATTTAAGACTTAACCCCCTAGTCCAAATCACTACACAAACCAAGTACCCACATCCCGTTCAATTGTTGTTGTCTTGCGCAGTAAGAACCGACCAACAAGCACATATCTTAATGCACTCGTTTCTTGATGGTCAGGGATAACCCGTCGTGGGGGTCACTAGCCTCACACTATTACTGGCATCTGG
>AY392715.1 Chlorurus sordidus isolate lizard16 mitochondrial D-loop, partial sequence
GTATTATTATCATACCATTATTTTAACCAAAATATGCATAGCTCCCAGGGGCATACATGTATATTCACCATTAAAATAACTTAAACATTCATACATCACCACTAAACCAAGGTTTACGCAAAGCTAAACTTGGAGATTTACCATTCCCCCAAACCAACTGAGAGATTTAAGACTTAACCCCCTAGTCCAAATCACTACACAAACCAAGTACCCGCATCCCGTTCAATTGTTGTTGACTTGCGCAGTAAGAACCGACCAACAAGCACATACCTTAACGCATCCGTTTCTTGATGATCAGGGATAACCCGTCGTGGGGGTCGCTAGTCTCACACTATTACTGGCATCTGG
>AY392716.1 Chlorurus sordidus isolate lizard17 mitochondrial D-loop, partial sequence
GTATTATTATCATACCATTATTTTAACCAAAATATGCATAGCTCCCAAGGACATACATGTACATTCACCATTAAAATAACTTAAACATTCATACATCACCACTAAACCAAGGTTTACGCAAAGCTAAACTTGGAGATTTACCATTCCCCCAAACCAACTGAGAGATTTAAGACTTAACCCCCTAGTCCAAATCACTACACAAACCAAGTACCCACATCCCGTTCAATTGTTGTTGACTTGCGCAGTAAGAACCGACCAACAAGCACATACCTTAACGCATCCGTTTCTTGATGATCAGGGATAACCCGTCGTGGGGGTCACTAGTCTCACACTATTACTGGCATCTGG
>AY392717.1 Chlorurus sordidus isolate lizard18 mitochondrial D-loop, partial sequence
GTATTATTATCATACCATTATTTTAACCAAAATATGCATAGCTCCCAAGGACATGCATGTATATTCACCATTAAAATAACTTAAACATTCATACATCACCACTAAACCAAGGTTTACGCAAAGCTAAACTTGGAGATTTACCATTCCCCCAAACCAACTGAGAGATTTAAGACTTAACCCCCTAGTCCAAATCACTACACAAACCAAGTACCCACATCCCGTTCAATTGTTGTTGACTTGCGCAGTAAGAACCGACCAACAAGCACATACCTTAACGCATCCGTTTCTTGATGATCAGGGATAACCCGTCGTGGGGGTCACTAGTCTCACACTATTACTGGCATCTGG
>AY392718.1 Chlorurus sordidus isolate lizard19 mitochondrial D-loop, partial sequence
GTATTATTATCATACCATTATTTTAACCAAAATATGCATAGCTCCCAAGGACATATATGTATATTCACCATTAAAATAACTTAAACATTCATACATCATCACTAAACCAAGGTTTACGCAAAGCTAAACTTGGAGATTTACCATTCCTCCAAGTCAACTGAGAGATTTAAGACTTAACCCCCTAGTCCAAATCACCACACAAACCAAGTACCCACATCCCGTTCAATTGTTGTTGACTTGCGCAGTAAGAACCGACCAACAAGCACATATCTTAATGCATTCGTTTCTTGATGATCAGGGATAACCCGTCGTGGGGGTCACTAGCCTCACACTATTACTGGCATCTGG
>AY392719.1 Chlorurus sordidus isolate lizard20 mitochondrial D-loop, partial sequence
GTATTATTATCATACCATTATTTTAACCAAAATATGCATAGCTCCCAGGGACATACATGTATATTCACCATTAAGATAACTTAAACATTCATACATCACCACTAAACCAAGGTTTACGCAAAGCTAAACTTGGAGATTTACCATTCCCCCAAACCAACTGAGAGATTTAAGACTTAACCCCCTAGTCCAAATCACTACACAAACCAAGTACCCACATCCCGTTCAATTGTTGTTGACTTGCGCAGTAAGAACCGACCAACAAGCACATACCTTAACGCATCCGTTTCTTGATGATCAGGGATAACCCGTCGTGGGGGTCACTAGTCTCACATTATTACTGGCATCTGG
>AY392720.1 Chlorurus sordidus isolate lizard21 mitochondrial D-loop, partial sequence
GTATTATTATCATACCATTATTTTAACCAAAATATGCATAGCTCCCAGGGACATACATGTATATTCACCATCAAAATAACTTAAACATTCATACATCACCACCAAACCAAGGTTTACGCAAAGCTAAACTTGGAGATTTACCATTCCCCCAAGTCAACCGAGAGATTTAAGACCTAACCCCCTAGTCCAAATCACTACACAAACCAAGTACCCACATCCCGTTTAATTGTTGTTGATCTGCGCAGTAAGAACCGACCAACAAGCACATATCTTAATGCATTCGTTTCTTGATGATCAGGGATAACCCGTCGTGGGGGTCACTAGCCTCACACTATTACTGGCATCTGG
>AY392721.1 Chlorurus sordidus isolate lizard22 mitochondrial D-loop, partial sequence
GTATTATTACCATACCATTATTTTAACCAAAATATGCATAGCTCCCAAGGGCATGTATGTATATTCACCATTAAGATAACCTAAACATTCATACATCACCACTAAACCAAGGTTTACGCAAAGCTAAGCTTGGAGATTTACCATTCCCCCAAGTCAACTGAGAGATTTAAGACTTAACCCCCTAGTCCAAATCACTACACAAACCAAGTACCCACATCCCGTTCAATTGTTGTTGACTTGCGCAGTAAGAACCGACCAACAAGCACATATCTTAACGCATTCGTTTATTGATGATCAGGGATAACCCGTCGTGGGGGTCACTAGCCTCACACTATTACTGGCATCTGG
>AY392722.1 Chlorurus sordidus isolate lizard23 mitochondrial D-loop, partial sequence
GTATTATTATCATACCATTATTTTAACCAAAATATGCATAGCTCCCAAGGGCATACATGTATATTCACCATTAAAATAACTTAAACATTCATACATCACCACCAAACCAAGGTTTACGCAAAGCTAAACTTGGAGATTTACCATTCCCCCAAGTCAACCGAGAGATTTAAGACCTAACCCCTTAGTCCAAATCACTACACAAACCAAGTACCCACATCCCGTTTAATTGTTGTTGATCTGCGCAGTAAGAACCGACCAACAAGCACATATCTTAATGCATTCGTTTCTTGATGATCAGGGATAACCCGTCGTGGGGGTCACTAGCCTCACACTATTACTGGCATCTGG
>AY392723.1 Chlorurus sordidus isolate lizard24 mitochondrial D-loop, partial sequence
GTATTATTATCATACCATTATTTTAACCAAAATATGCATAGCTCCCAAGGACATACATGTACATTCACCATCAAAATAACTTAAACATTCATACATCACCACTAAACCAAGGTTTACGCAAAGCTAAACTTGGAGATTTACCATTCCCCCAAACCAACTGAGAGATTTAAGACTTAACCCCCTAGTCCAAATCACTACACAAACCAAGTACCCACATCCCGTTCAATTGTTGCTGACTTGCGCAGTAAGAACCGACCAACAAGCACATACCTTAACGCATCCGTTTCTTGATAATCAGGGATAACCCGTCGTGGGGGTCACTAGTCTCACACTATTACTGGCATCTGG
>AY392724.1 Chlorurus sordidus isolate lizard25 mitochondrial D-loop, partial sequence
GTATTATTATCATACCATTATTTTAACCAAAATATGCATAGCTCCCAAGGACATACATGTACATTCACCATTAAAATAACTTAAACATTCATACATCACCACTAAACCAAGGTTTACGCAAAGCTAAACTTGGAGATTTACCATTCCCCCAAACCAACTGGGAGATTTAAGACTTAACCCCCTAGTCCAAATCACTACACAAACCAAGTACCCACATCCCGTTCAATTGTTGTTGACTTGCGCAGTAAGAACCGACCAACAAGCACATACCTTAACGCATCCGTTTCTTGATGATCAGGGATAACCCGTCGTGGGGGTCACTAGTCTCACACTATTACTGGCATCTGG
>AY392725.1 Chlorurus sordidus isolate lizard26 mitochondrial D-loop, partial sequence
GTATTATTATCATACCATTATTTTAACCAAAATATGCATAGCTCCCAAGGACATATATGTATATTCACCATTAAAATAACTTAAACATTCATACATCATCACTAAACCAAGGTTTACGCAAAGCTAAACTTGGAGATTTACCATTCCTCCAAGTCAACTGAGAGATTTAAGACTTAACCCCCTAGTCCAAATCACCACACAAACCAAGTACCCACATCCCGTTCAATTGTTGTTGACTTGCGCAGTAAGAACCGACCAACAAGCACATATCTTAATGCATTCGTTTCTTGATGATCAGGGATAACCCGTCGTGGGGGTCACTAGCCTCACACTATTACTGGCATCTGG
>AY392726.1 Chlorurus sordidus isolate lizard27 mitochondrial D-loop, partial sequence
GTATTATTATCATACCATTATTTTAACCAAAATATGCATAGCTCCCAAGGGCATACATGTATATTCACCATTAAAATAACTTAAACATTCATACATCACCACTAAACCAAGGTTTACGCAAAGCTAAACTTGAAGATTTACCATTCCCCCAGATCAACTGAGAGATTTAAGACTTAACCCCCTAGTCCAAATCACTACACAAACCAAGTACCCACATCCCGTTCAATTGTTGTTGACTTGCGCAGTAAGAACCGACCAACAAGCACATATCTTAATGCATTCGTTTCTTGATGGTCAGGGATAACCCGTCGTGGGGGTCACTAGCCTCACACTATTACTGGCATCTGG
>AY392727.1 Chlorurus sordidus isolate Png1 mitochondrial D-loop, partial sequence
GTATTATTATCATACCATTATTTTAACCAAAATATGCATAGCTCCCAAGGGCATACATGTATATTCACCATTAAAATAACTTAAACATTCATACATCACCACTAAACCAAGGTTTACGCACAGCTAAACTTGAAGATTTACCATTCCCCCAAATCAACTGAGAGATTTAAGACTTAACCCCCTAGTCCAAATCACTACACAAACCAAGTACCCACATCCCGTTCAATTGTTGTTGACTTGCGCAGTAAGAACCGACCAACAAGCACATATCTTAACGCATTCGTTTCTTGATGGTCAGGGATAACCCGCCGTGGGGGTCACTAGCCTCACACTATTACTGGCATCTGG
>AY392728.1 Chlorurus sordidus isolate Png2 mitochondrial D-loop, partial sequence
GTATTATTATCATACCATTATTTTAACCAAAATATGCATAGCTCCCAAGGACATACATGTACATTCACCATTAAAATAACTTAAACATTCATACATCACCACTAAACCAAGGTTTACGCAAAGCTAAACTTGGAGATTTACCATCCCCCCAAATCAACTGGGAGATTTAAGACTTAACCCCCTAGTCCAAATCACTACACAAACCAAGTACCCACATCCCGTTCAATTGTTGTTGACTTGCGCAGTAAGAACCGACCAACAAGCACATACCTTAACGCATCCGTTTCTTGATGATCAGGGATAACCCGTCGTGGGGGTCACTAGTCTCACACTATTACTGGCATCTGG
>AY392729.1 Chlorurus sordidus isolate Png3 mitochondrial D-loop, partial sequence
GTATTATTATCATACCATTATTTTAACCAAAATATGCATAGCTCCCAAGGGCATACATGTATACTCACCATTAAAATAACTTAAACATTCATACATCACCACTAAACCAAGGTTTACGCAAAGCTAAACTTGAAGATTTACCATTCCCCCAAATCAACTGAGAGATTTAAGACTTAACCCCCTAGTCCAAATCACTACACAAACCAAGTACCCACATCCCGTTCAATTGTTGTTGACTTGCGCAGTAAGAACCGACCAACAAGCACATATCTTAATGCATTCGTTTCTTGATGGTCAGGGATAACCCGTCGTGGGGGTCACTAGCCTCACACTATTACTGGCATCTGG
>AY392730.1 Chlorurus sordidus isolate Png4 mitochondrial D-loop, partial sequence
GTATTATTATCATACCATTATTTTAACCAAAATATGCATAGCTCCCAAGGNCATANATGTANNTTCACCATTAAAATAACTTAAACATTNATACATCACCATTAAACCAAGGTTTACGCAAAGCTAAACTTGAAGATTTACCATTCCCCCAAATCAACTGAGAGATTTAAGACTTAACCCCCTAGTCCAAATCACTACACAAACCAAGTACCCACATCCCGTTCAATTGTTGTTGACTTGCGCAGTAAGAACCGACCAACAAGCACATATCTTAACGCATTCGTTTCTTGATGGTCAGGGATAACCCGTCGTGGGGGTCACTAGCCTCACACTATTACTGGCATCTGG
>AY392731.1 Chlorurus sordidus isolate Png5 mitochondrial D-loop, partial sequence
GTATTATTATCATACCATTATTTTAACCAAAATATGCATAGCTCCCAAGGACATAYATGTACTTTCACCATTAAAATAACTTAAACATTCATACATCACCAATAAACCAAGGTTTACGCAMAGCTAAACTTGAAGATTTACCATTCCCCCAAATCAACTGAGAGATTTAAGACTTAACCCCCTAGTCCAAATSACTACACAAACCAAGTACCCACATCCCGTTCAATTGTTGTTGACTTGCGCAGTAAGAACCGACCAACAAGCACATATCTTAACGCATTCGTTTCTTGATGGTCAGGGATAACCCGTCGTGGGGGTCACTAGCCTCACACTATTACTGGCATCTGG
>AY392732.1 Chlorurus sordidus isolate Png6 mitochondrial D-loop, partial sequence
GTATTATTACCATACTATTATTTTAACCAAAATATGCATAGCTCCCAAGGGCATACATGTATATTCACCATTAAAATAACTTAAACATTCATACATCACCACTAAACCAAGGTTTACGCAAAGCTAAACTTGAAGATTTACCATTCCCCCAAATCAACTGAGAGATTTAAGACTTAACCCCCTAGTCCAAATCACTACACAAACCAAGTACCCACATCCCGTTCAATTGTTGTTGACTTGCGCAGTAAGAACCGACCAACAAGCACATATCTTAACGCATTCGTTTCTTGATGGTCAGGGATAACCCGTCGTGGGGGTCACTAGCCTCACACTATTACTGGCATCTGG
>AY392733.1 Chlorurus sordidus isolate Png7 mitochondrial D-loop, partial sequence
GTATTATTATCATACCATTATTTTAACCAAAATATGCATAGCTCCCAAGGGCATACATGTATATTCACCATTAAAATAACTTAAACATTCATACATCACCACTAAACCAAGGTTTACGCAAAGCTAAACTTGGAGATTTACCATTCCCCCAAGTCAACTGAGAGATTTAAGACTTAACCCCCTAGTCCAAATGACTACACAAACCAAGTATCCACATCCCGTTCAATTGTTGTTGACTTGCGCACTAAGAACCGACCAACAAGCACATATCTTAACGCATTCGTTTCTTGATGATCAGGGATAACCCGCCGTGGGGGTCACTAGCCTCACACTATTACTGGCATCTGG
>AY392734.1 Chlorurus sordidus isolate Png8 mitochondrial D-loop, partial sequence
GTATTATTATCATACCATTATTTTAACCAAAATATGCATAGCTCCCAAGGGCATACATGTATATTCACCATTAAAATAACTTAAACATTCATACATCACCACTAAACCAAGGTTTACGCAAAGCTAAACTTGAAGATTTACCATTCCCCCAAATCAACTGAGAGATTTAAGACTTAACCCCCTAGTCCAAATGACTACACAAACCAAGTACCCACATCCCGTTCAATTGTTGTTGACTTGCGCAGTAAGAACCGACCAACAAGCACATATCTTAACGCATTCGTTTCTTGATGGTCAGGGATAACCCGTCGTGGGGGTCACTAGCCTCACACTATTACTGGCATCTGG
>AY392735.1 Chlorurus sordidus isolate Png9 mitochondrial D-loop, partial sequence
GTATTATTATCATACCATTATTTTAACCAAAATATGCATAGCTCCCAAGGACATACATGTATATTCACCATTAAAATAACTTAAACATTCATACATCACCACTAAACCAAGGTTTACGCAAAGCTAAACTTGGAGATTTACCATTCCCCCAAGCCAACTGAGAGATTTAAGACTTAACCCCCTAGTCCAAATCACTACACAAACCAAGTACCCACATCCCGTTCAATTGTTGTTGACTTGCGCAGTAAGAACCGACCAACAAGCACATACCTTAACGCATCCGTTTCTTGATGATCAGGGATAACCCGCCGTGGGGGTCACTAGTCTCACACTATTACTGGCATCTGG
>AY392736.1 Chlorurus sordidus isolate Png10 mitochondrial D-loop, partial sequence
GTATTACTATCATACCATTATTTTAACCAAAATATGCATAGCTCCCAAGGGCATACATGTATATTCACCATTAAAATAACCTAAACATTCATACATCACCACTAAACCAAGGTTTACGCAAAGCCAAACTTGGAGATTTACCATTCCTCCRRGTCAACTGAGAGATTTAAGACTTAACCCCCTAGTCCAAATGACTACACAAACCAAGTACCCACATCCCGTTCAATCGTTGTTGACTTGCGCACTAAGAACCGACCAACAAGCACATATCTTAATGCATTCGTTTCTTGATGATCAGGGATAACCCGCCGTGGGGGTCACTAGTCTCACACTATTACTGGCATCTGG
>AY392737.1 Chlorurus sordidus isolate Png11 mitochondrial D-loop, partial sequence
GTATTATTATCATACCATTATTTTAACCAAAATATGCATAGCTCCCAAGGGCATATATGTACATTCACCATTAAAATAACTTAAACATTCATACATCACCACTAAACCAAGGTTTACGCAAAGTTAAACTTGGAGATTTACCATTCCCCCAGACCAACTGAGAGATTTAAGACTTAACCCCCTAGTCCAAATCACTACACAAACCAAGTACCCGCATCCCGTTCAATTGTTGTTAACTTGCGCAGTAAGAACCGACCAACAAGCACATACCTTAACGCATCCGTTTCTTGATAATCAGGGATAACCCGTCGTGGGGGTCACTAGTCTCACACTATTACTGGCATCTGG
>AY392738.1 Chlorurus sordidus isolate Png12 mitochondrial D-loop, partial sequence
GTATTATTATCATACCATTATTTTAACCAAAATATGCATAGCTCCCAAGGGCATACATGTATATTCACCATTAAAATAACTTAAACATTCATACATCACCACTAAACCAAGGTTTACGCAAAGCTAAACTTGAAGATTTACCATTCCCCCAGAYCAACTGAGAGATTTAAGACTTAACCCCCTAGTCCAAATCACTACACAAACCAAGTACCCACATCCCGTTCAATTGTTGTTGACTTGCGCAGTAAGAACCGACCAACAAGCACATACCTTAACGCATTCGTTTCTTGAAGGTCAGGGATAACCCGTCGTGGGGGGCACTAGCCTCACACTATTACTGGCATCTGG
>AY392739.1 Chlorurus sordidus isolate Png13 mitochondrial D-loop, partial sequence
GTATTATTATCATACCATTATTTTAACCAAAATATGCATAGCTCCCAAGGACATACATGTATATTCACCATTAAAATAACTTAAACATTCATACATCACCACTAAACCAAGGTTTACGCAAAGCTAAACTTGGAGATTTACCATTCCCCCAAACCAACTGAGAGATTTAAGACTTAACCCCCTAGTCCAAATCACTACACAAACCAAGTACCCACATCCCGTTCAATTGTTGTTGATTTGCGCAGTAAGAACCGACCAACAAGCACATACCTTAACGCATCCGTTTCTTGATGATCAGGGATAACCCGTCGTGGGGGTCACTAGTCTCACACTATTACTGGCATCTGG
>AY392740.1 Chlorurus sordidus isolate Png14 mitochondrial D-loop, partial sequence
GTATTATTATCATACCATTATTTTAACCAAAATATGCATAGCTCCCAAGGACATACATGTATATTCACCATTAAAATAACTTAAACATTCATACATCACCACTAAACCAAGGTTTACGCAAAGCTAAACTTGGAGATTTACCATTCCCCCAAACCAACTGGGAGATTTAAGACTTAACCCCCTAGTCCAAATCACTACACAAACCAAGTACCCACATCCCGTTCAATTGTTGTTGACTTGCGCAGTAAGAACCGACCAACAAGCACATACCTTAACGCATCCGTTTCTTGATGGTCAGGGATAACCCGTCGTGGGGGTCACTAGTCTCACACTATTACTGGCATCTGG
>AY392741.1 Chlorurus sordidus isolate Png15 mitochondrial D-loop, partial sequence
GTATTATTATCATACCATTATTTTAACCAAAATATGCATAGCTCCCAAGGACATGCTTGTATATTCACCATTAAAATAACTTAAACATTCATACATCACCACTAAACCAAGGTTTACGCAAAGCTAAACTTGGAGATTTACCATTCCCCCAAATCAACTGAGAGATTTAAGACTTAACCCCCTAGTCCAAATCACTACACAAACCAAGTACCCACATCCCGTTCAATTGTTGTTGACTTGCGCAGTAAGAACCGACCAACAAGCACATACCTTAACGCATCCGTTTCTTGATGATCAGGGATAACCCGTCGTGGGGGTCACTAGTCTCACACTATTACTGGCATCTGG
>AY392742.1 Chlorurus sordidus isolate Png16 mitochondrial D-loop, partial sequence
GTATTATTATCATACCATTATTTTAACCAAAATATGCATAGCTCCCAAGGACATACATGTATATTCACCATTAGAATAACCTAAACATTCATACATCACCACTAAACCAAGGTTTACGCAAAGCCAAACTTGGAGATTTACCATTCCCCCAAGTCAACTGAGAGATTTAAGACTTAACCCCCTAGTCCAAATCACTACACAAACCAAGTACCCACATCCCGTTCAATTGTTGTTGACTTGCGCAGTAAGAACCGACCAACAAGCACATGTCTTAATGCATTCGTTTCTTGATGATCAGGGATAACCCGTCGTGGGGGTCACTAGTCTCACACTATTACTGGCATCTGG
>AY392743.1 Chlorurus sordidus isolate Png17 mitochondrial D-loop, partial sequence
GTATTATTATCATACCATTATTTTAACCAAAATATGCATAGCTCCCAAGGGCATACATGTATATTCACCATTAAAATAACTTAAACATTCATACATCACCACTAAACCAAGGTTTACGCAAAGCTAAACTTGAAGATTTACCATTCCCCCAAATCAACTGAGAGATTTAAGACTTAACCCCCTAGTCCAAATCACTACACAAACCAAGTACCCACATCCCGTTCAATTGTTGTTGACTTGCGCAGTAAGAACCGACCAACAAGCACATATCTTAACGCATTCGTTTCTTGATGGTCAGGGATAACCCGTCGTGGGGGTCACTAGCCTCACACTATTACTGGCATCTGG
>AY392744.1 Chlorurus sordidus isolate Png18 mitochondrial D-loop, partial sequence
GTATTATTATCATACCATTATTTTAACCAAAATATGCATAGCTCCCAAGGACATACATGTATATTCACCATTAAAATAACTTAAACATTCATACATCACCACTAAACCAAGGTTTACGCAAAGCTAAACTTGAAGATTTACCATTCCCCCAAATCAACTGAGAGATTTAAGACTTAACCCCCTAGTCCAAATCACTACACAAACCAAGTACCCACATCCCGTTCAATTGTTGTTGACTTGCGCAGTAAGAACCGACCAACAAGCACATATCTTAATGCATTCGTTTCTTGATGGTCAGGGATAACCCGCCGTGGGGGTCACTATCCTCACACTATTACTGGCATCTGG
