# Supplementary material for: Haplotype network branch diversity, a new metric combining genetic and topological diversity to compare the complexity of haplotype networks
Source: PLoS One. 2021 Jun 30;16(6):e0251878. doi: 10.1371/journal.pone.0251878 (PMC8244886; doi:10.1371/journal.pone.0251878)
Supplement: S17 File — Sites for Fig 2, Panel B. (CSV) [file pone.0251878.s022.csv]

sample	site
AY392560.1 Chlorurus sordidus isolate Amir1 mitochondrial D-loop, partial sequence	BigIsland
AY392561.1 Chlorurus sordidus isolate Amir2 mitochondrial D-loop, partial sequence	BigIsland
AY392562.1 Chlorurus sordidus isolate Amir3 mitochondrial D-loop, partial sequence	BigIsland
AY392563.1 Chlorurus sordidus isolate Amir4 mitochondrial D-loop, partial sequence	BigIsland
AY392564.1 Chlorurus sordidus isolate Amir5 mitochondrial D-loop, partial sequence	BigIsland
AY392565.1 Chlorurus sordidus isolate Amir6 mitochondrial D-loop, partial sequence	BigIsland
AY392566.1 Chlorurus sordidus isolate Amir7 mitochondrial D-loop, partial sequence	BigIsland
AY392567.1 Chlorurus sordidus isolate Amir8 mitochondrial D-loop, partial sequence	BigIsland
AY392568.1 Chlorurus sordidus isolate Amir9 mitochondrial D-loop, partial sequence	BigIsland
AY392569.1 Chlorurus sordidus isolate Amir10 mitochondrial D-loop, partial sequence	FFS
AY392570.1 Chlorurus sordidus isolate Amir11 mitochondrial D-loop, partial sequence	FFS
AY392571.1 Chlorurus sordidus isolate Amir12 mitochondrial D-loop, partial sequence	FFS
AY392572.1 Chlorurus sordidus isolate Amir13 mitochondrial D-loop, partial sequence	FFS
AY392573.1 Chlorurus sordidus isolate Amir14 mitochondrial D-loop, partial sequence	Kauai
AY392574.1 Chlorurus sordidus isolate Amir15 mitochondrial D-loop, partial sequence	Kauai
AY392575.1 Chlorurus sordidus isolate Amir16 mitochondrial D-loop, partial sequence	Kauai
AY392576.1 Chlorurus sordidus isolate Sey1 mitochondrial D-loop, partial sequence	Kauai
AY392577.1 Chlorurus sordidus isolate Sey2 mitochondrial D-loop, partial sequence	Kauai
AY392578.1 Chlorurus sordidus isolate Sey3 mitochondrial D-loop, partial sequence	Kauai
AY392579.1 Chlorurus sordidus isolate Sey4 mitochondrial D-loop, partial sequence	Kauai
AY392580.1 Chlorurus sordidus isolate Sey5 mitochondrial D-loop, partial sequence	Kauai
AY392581.1 Chlorurus sordidus isolate Sey6 mitochondrial D-loop, partial sequence	Kauai
AY392582.1 Chlorurus sordidus isolate Sey7 mitochondrial D-loop, partial sequence	Kauai
AY392583.1 Chlorurus sordidus isolate Sey8 mitochondrial D-loop, partial sequence	Kauai
AY392584.1 Chlorurus sordidus isolate Sey9 mitochondrial D-loop, partial sequence	Kauai
AY392585.1 Chlorurus sordidus isolate Sey10 mitochondrial D-loop, partial sequence	Kauai
AY392586.1 Chlorurus sordidus isolate Sey11 mitochondrial D-loop, partial sequence	Kauai
AY392587.1 Chlorurus sordidus isolate Sey12 mitochondrial D-loop, partial sequence	Kauai
AY392588.1 Chlorurus sordidus isolate Sey13 mitochondrial D-loop, partial sequence	Kauai
AY392589.1 Chlorurus sordidus isolate Sey14 mitochondrial D-loop, partial sequence	Kauai
AY392590.1 Chlorurus sordidus isolate Sey15 mitochondrial D-loop, partial sequence	Kauai
AY392591.1 Chlorurus sordidus isolate Rota1 mitochondrial D-loop, partial sequence	Kauai
AY392592.1 Chlorurus sordidus isolate Rota2 mitochondrial D-loop, partial sequence	Kauai
AY392593.1 Chlorurus sordidus isolate Rota3 mitochondrial D-loop, partial sequence	Kauai
AY392594.1 Chlorurus sordidus isolate Rota4 mitochondrial D-loop, partial sequence	Kauai
AY392595.1 Chlorurus sordidus isolate Rota5 mitochondrial D-loop, partial sequence	Kauai
AY392596.1 Chlorurus sordidus isolate Rota6 mitochondrial D-loop, partial sequence	Kauai
AY392597.1 Chlorurus sordidus isolate Rota7 mitochondrial D-loop, partial sequence	Kauai
AY392598.1 Chlorurus sordidus isolate Rota8 mitochondrial D-loop, partial sequence	Kauai
AY392599.1 Chlorurus sordidus isolate Rota9 mitochondrial D-loop, partial sequence	Kauai
AY392600.1 Chlorurus sordidus isolate Rota10 mitochondrial D-loop, partial sequence	Kauai
AY392601.1 Chlorurus sordidus isolate Rota11 mitochondrial D-loop, partial sequence	Kauai
AY392602.1 Chlorurus sordidus isolate Rota12 mitochondrial D-loop, partial sequence	Kauai
AY392603.1 Chlorurus sordidus isolate Rota13 mitochondrial D-loop, partial sequence	Kauai
AY392604.1 Chlorurus sordidus isolate Rota14 mitochondrial D-loop, partial sequence	Kauai
AY392605.1 Chlorurus sordidus isolate Rota15 mitochondrial D-loop, partial sequence	Kauai
AY392606.1 Chlorurus sordidus isolate Rota16 mitochondrial D-loop, partial sequence	Kauai
AY392607.1 Chlorurus sordidus isolate Rota17 mitochondrial D-loop, partial sequence	Kauai
AY392608.1 Chlorurus sordidus isolate Rota18 mitochondrial D-loop, partial sequence	Kauai
AY392609.1 Chlorurus sordidus isolate Rota19 mitochondrial D-loop, partial sequence	Kauai
AY392610.1 Chlorurus sordidus isolate Rota20 mitochondrial D-loop, partial sequence	Kauai
AY392611.1 Chlorurus sordidus isolate Rota21 mitochondrial D-loop, partial sequence	Kauai
AY392612.1 Chlorurus sordidus isolate Rota22 mitochondrial D-loop, partial sequence	Kauai
AY392613.1 Chlorurus sordidus isolate Rota23 mitochondrial D-loop, partial sequence	Kauai
AY392614.1 Chlorurus sordidus isolate Rota24 mitochondrial D-loop, partial sequence	Kauai
AY392615.1 Chlorurus sordidus isolate Rota25 mitochondrial D-loop, partial sequence	Kauai
AY392616.1 Chlorurus sordidus isolate Ninga1 mitochondrial D-loop, partial sequence	Kauai
AY392617.1 Chlorurus sordidus isolate Ninga2 mitochondrial D-loop, partial sequence	Kauai
AY392618.1 Chlorurus sordidus isolate Ninga3 mitochondrial D-loop, partial sequence	Kauai
AY392619.1 Chlorurus sordidus isolate Ninga4 mitochondrial D-loop, partial sequence	Kauai
AY392620.1 Chlorurus sordidus isolate Ninga5 mitochondrial D-loop, partial sequence	Kauai
AY392621.1 Chlorurus sordidus isolate Ninga6 mitochondrial D-loop, partial sequence	Kauai
AY392622.1 Chlorurus sordidus isolate Ninga7 mitochondrial D-loop, partial sequence	Kauai
AY392623.1 Chlorurus sordidus isolate Ninga8 mitochondrial D-loop, partial sequence	Kauai
AY392624.1 Chlorurus sordidus isolate Ninga9 mitochondrial D-loop, partial sequence	Kauai
AY392625.1 Chlorurus sordidus isolate Ninga10 mitochondrial D-loop, partial sequence	Kauai
AY392626.1 Chlorurus sordidus isolate Haw1 mitochondrial D-loop, partial sequence	Kauai
AY392627.1 Chlorurus sordidus isolate Haw2 mitochondrial D-loop, partial sequence	Kauai
AY392628.1 Chlorurus sordidus isolate Haw3 mitochondrial D-loop, partial sequence	Kauai
AY392629.1 Chlorurus sordidus isolate Haw4 mitochondrial D-loop, partial sequence	Kauai
AY392630.1 Chlorurus sordidus isolate Haw5 mitochondrial D-loop, partial sequence	Kauai
AY392631.1 Chlorurus sordidus isolate Haw6 mitochondrial D-loop, partial sequence	Kauai
AY392632.1 Chlorurus sordidus isolate Haw7 mitochondrial D-loop, partial sequence	Kauai
AY392633.1 Chlorurus sordidus isolate Haw8 mitochondrial D-loop, partial sequence	Kauai
AY392634.1 Chlorurus sordidus isolate Haw9 mitochondrial D-loop, partial sequence	Kauai
AY392635.1 Chlorurus sordidus isolate Haw10 mitochondrial D-loop, partial sequence	Kauai
AY392636.1 Chlorurus sordidus isolate Haw11 mitochondrial D-loop, partial sequence	Kauai
AY392637.1 Chlorurus sordidus isolate Haw12 mitochondrial D-loop, partial sequence	Kauai
AY392638.1 Chlorurus sordidus isolate Haw13 mitochondrial D-loop, partial sequence	Kauai
AY392639.1 Chlorurus sordidus isolate Haw14 mitochondrial D-loop, partial sequence	Kauai
AY392640.1 Chlorurus sordidus isolate Haw15 mitochondrial D-loop, partial sequence	Kauai
AY392641.1 Chlorurus sordidus isolate Haw16 mitochondrial D-loop, partial sequence	Kauai
AY392642.1 Chlorurus sordidus isolate Haw17 mitochondrial D-loop, partial sequence	Kauai
AY392643.1 Chlorurus sordidus isolate Haw18 mitochondrial D-loop, partial sequence	Kauai
AY392644.1 Chlorurus sordidus isolate Haw19 mitochondrial D-loop, partial sequence	Kauai
AY392645.1 Chlorurus sordidus isolate Haw20 mitochondrial D-loop, partial sequence	Kauai
AY392646.1 Chlorurus sordidus isolate Haw21 mitochondrial D-loop, partial sequence	Kauai
AY392647.1 Chlorurus sordidus isolate Haw22 mitochondrial D-loop, partial sequence	Kauai
AY392648.1 Chlorurus sordidus isolate Haw23 mitochondrial D-loop, partial sequence	Kauai
AY392649.1 Chlorurus sordidus isolate Haw24 mitochondrial D-loop, partial sequence	Kauai
AY392650.1 Chlorurus sordidus isolate Haw25 mitochondrial D-loop, partial sequence	Kauai
AY392651.1 Chlorurus sordidus isolate Whit1 mitochondrial D-loop, partial sequence	Kauai
AY392652.1 Chlorurus sordidus isolate Whit2 mitochondrial D-loop, partial sequence	Kauai
AY392653.1 Chlorurus sordidus isolate Whit3 mitochondrial D-loop, partial sequence	Kauai
AY392654.1 Chlorurus sordidus isolate Whit4 mitochondrial D-loop, partial sequence	Kauai
AY392655.1 Chlorurus sordidus isolate Whit5 mitochondrial D-loop, partial sequence	Kauai
AY392656.1 Chlorurus sordidus isolate Whit6 mitochondrial D-loop, partial sequence	Kauai
AY392657.1 Chlorurus sordidus isolate Whit7 mitochondrial D-loop, partial sequence	Kauai
AY392658.1 Chlorurus sordidus isolate Whit8 mitochondrial D-loop, partial sequence	Kauai
AY392659.1 Chlorurus sordidus isolate Whit9 mitochondrial D-loop, partial sequence	Kauai
AY392660.1 Chlorurus sordidus isolate Whit10 mitochondrial D-loop, partial sequence	Kauai
AY392661.1 Chlorurus sordidus isolate Whit11 mitochondrial D-loop, partial sequence	Kauai
AY392662.1 Chlorurus sordidus isolate Whit12 mitochondrial D-loop, partial sequence	Kauai
AY392663.1 Chlorurus sordidus isolate Whit13 mitochondrial D-loop, partial sequence	Kauai
AY392664.1 Chlorurus sordidus isolate Whit14 mitochondrial D-loop, partial sequence	Kauai
AY392665.1 Chlorurus sordidus isolate Whit15 mitochondrial D-loop, partial sequence	Kauai
AY392666.1 Chlorurus sordidus isolate Abr1 mitochondrial D-loop, partial sequence	Kauai
AY392667.1 Chlorurus sordidus isolate Abr2 mitochondrial D-loop, partial sequence	Kauai
AY392668.1 Chlorurus sordidus isolate Abr3 mitochondrial D-loop, partial sequence	Kauai
AY392669.1 Chlorurus sordidus isolate Abr4 mitochondrial D-loop, partial sequence	Kauai
AY392670.1 Chlorurus sordidus isolate Abr5 mitochondrial D-loop, partial sequence	Kauai
AY392671.1 Chlorurus sordidus isolate Abr6 mitochondrial D-loop, partial sequence	Kauai
AY392672.1 Chlorurus sordidus isolate Abr7 mitochondrial D-loop, partial sequence	Kauai
AY392673.1 Chlorurus sordidus isolate Abr8 mitochondrial D-loop, partial sequence	Kauai
AY392674.1 Chlorurus sordidus isolate Abr9 mitochondrial D-loop, partial sequence	Kauai
AY392675.1 Chlorurus sordidus isolate Abr10 mitochondrial D-loop, partial sequence	Kauai
AY392676.1 Chlorurus sordidus isolate Abr11 mitochondrial D-loop, partial sequence	Kauai
AY392677.1 Chlorurus sordidus isolate Abr12 mitochondrial D-loop, partial sequence	Kauai
AY392678.1 Chlorurus sordidus isolate Abr13 mitochondrial D-loop, partial sequence	Kauai
AY392679.1 Chlorurus sordidus isolate Abr14 mitochondrial D-loop, partial sequence	Kauai
AY392680.1 Chlorurus sordidus isolate Abr15 mitochondrial D-loop, partial sequence	Kauai
AY392681.1 Chlorurus sordidus isolate Abr16 mitochondrial D-loop, partial sequence	Kauai
AY392682.1 Chlorurus sordidus isolate Abr17 mitochondrial D-loop, partial sequence	Kauai
AY392683.1 Chlorurus sordidus isolate Abr18 mitochondrial D-loop, partial sequence	Kauai
AY392684.1 Chlorurus sordidus isolate Abr19 mitochondrial D-loop, partial sequence	Kauai
AY392685.1 Chlorurus sordidus isolate Abr20 mitochondrial D-loop, partial sequence	Kauai
AY392686.1 Chlorurus sordidus isolate Abr21 mitochondrial D-loop, partial sequence	Kauai
AY392687.1 Chlorurus sordidus isolate Abr22 mitochondrial D-loop, partial sequence	Kauai
AY392688.1 Chlorurus sordidus isolate Abr23 mitochondrial D-loop, partial sequence	Kauai
AY392689.1 Chlorurus sordidus isolate Abr24 mitochondrial D-loop, partial sequence	Kauai
AY392690.1 Chlorurus sordidus isolate Abr25 mitochondrial D-loop, partial sequence	Kauai
AY392691.1 Chlorurus sordidus isolate Abr26 mitochondrial D-loop, partial sequence	Kauai
AY392692.1 Chlorurus sordidus isolate Abr27 mitochondrial D-loop, partial sequence	Kauai
AY392693.1 Chlorurus sordidus isolate Abr28 mitochondrial D-loop, partial sequence	Kauai
AY392694.1 Chlorurus sordidus isolate Abr29 mitochondrial D-loop, partial sequence	Kauai
AY392695.1 Chlorurus sordidus isolate Abr30 mitochondrial D-loop, partial sequence	Kauai
AY392696.1 Chlorurus sordidus isolate Abr31 mitochondrial D-loop, partial sequence	Kauai
AY392697.1 Chlorurus sordidus isolate Abr32 mitochondrial D-loop, partial sequence	Kauai
AY392698.1 Chlorurus sordidus isolate Abr33 mitochondrial D-loop, partial sequence	Kauai
AY392699.1 Chlorurus sordidus isolate Abr34 mitochondrial D-loop, partial sequence	Kauai
AY392700.1 Chlorurus sordidus isolate lizard1 mitochondrial D-loop, partial sequence	Kauai
AY392701.1 Chlorurus sordidus isolate lizard2 mitochondrial D-loop, partial sequence	Kauai
AY392702.1 Chlorurus sordidus isolate lizard3 mitochondrial D-loop, partial sequence	Kauai
AY392703.1 Chlorurus sordidus isolate lizard4 mitochondrial D-loop, partial sequence	Kauai
AY392704.1 Chlorurus sordidus isolate lizard5 mitochondrial D-loop, partial sequence	Kauai
AY392705.1 Chlorurus sordidus isolate lizard6 mitochondrial D-loop, partial sequence	Kauai
AY392706.1 Chlorurus sordidus isolate lizard7 mitochondrial D-loop, partial sequence	Kauai
AY392707.1 Chlorurus sordidus isolate lizard8 mitochondrial D-loop, partial sequence	Kauai
AY392708.1 Chlorurus sordidus isolate lizard9 mitochondrial D-loop, partial sequence	Kauai
AY392709.1 Chlorurus sordidus isolate lizard10 mitochondrial D-loop, partial sequence	Kauai
AY392710.1 Chlorurus sordidus isolate lizard11 mitochondrial D-loop, partial sequence	Kauai
AY392711.1 Chlorurus sordidus isolate lizard12 mitochondrial D-loop, partial sequence	Kauai
AY392712.1 Chlorurus sordidus isolate lizard13 mitochondrial D-loop, partial sequence	Kauai
AY392713.1 Chlorurus sordidus isolate lizard14 mitochondrial D-loop, partial sequence	Kauai
AY392714.1 Chlorurus sordidus isolate lizard15 mitochondrial D-loop, partial sequence	Kauai
AY392715.1 Chlorurus sordidus isolate lizard16 mitochondrial D-loop, partial sequence	Kauai
AY392716.1 Chlorurus sordidus isolate lizard17 mitochondrial D-loop, partial sequence	Kauai
AY392717.1 Chlorurus sordidus isolate lizard18 mitochondrial D-loop, partial sequence	Kauai
AY392718.1 Chlorurus sordidus isolate lizard19 mitochondrial D-loop, partial sequence	Kauai
AY392719.1 Chlorurus sordidus isolate lizard20 mitochondrial D-loop, partial sequence	Kauai
AY392720.1 Chlorurus sordidus isolate lizard21 mitochondrial D-loop, partial sequence	Kauai
AY392721.1 Chlorurus sordidus isolate lizard22 mitochondrial D-loop, partial sequence	Kauai
AY392722.1 Chlorurus sordidus isolate lizard23 mitochondrial D-loop, partial sequence	Kauai
AY392723.1 Chlorurus sordidus isolate lizard24 mitochondrial D-loop, partial sequence	Kauai
AY392724.1 Chlorurus sordidus isolate lizard25 mitochondrial D-loop, partial sequence	Kauai
AY392725.1 Chlorurus sordidus isolate lizard26 mitochondrial D-loop, partial sequence	Kauai
AY392726.1 Chlorurus sordidus isolate lizard27 mitochondrial D-loop, partial sequence	Kauai
AY392727.1 Chlorurus sordidus isolate Png1 mitochondrial D-loop, partial sequence	Kauai
AY392728.1 Chlorurus sordidus isolate Png2 mitochondrial D-loop, partial sequence	Kauai
AY392729.1 Chlorurus sordidus isolate Png3 mitochondrial D-loop, partial sequence	Kauai
AY392730.1 Chlorurus sordidus isolate Png4 mitochondrial D-loop, partial sequence	Kauai
AY392731.1 Chlorurus sordidus isolate Png5 mitochondrial D-loop, partial sequence	Kauai
AY392732.1 Chlorurus sordidus isolate Png6 mitochondrial D-loop, partial sequence	Kauai
AY392733.1 Chlorurus sordidus isolate Png7 mitochondrial D-loop, partial sequence	Kauai
AY392734.1 Chlorurus sordidus isolate Png8 mitochondrial D-loop, partial sequence	Kauai
AY392735.1 Chlorurus sordidus isolate Png9 mitochondrial D-loop, partial sequence	Kauai
AY392736.1 Chlorurus sordidus isolate Png10 mitochondrial D-loop, partial sequence	Kauai
AY392737.1 Chlorurus sordidus isolate Png11 mitochondrial D-loop, partial sequence	Kauai
AY392738.1 Chlorurus sordidus isolate Png12 mitochondrial D-loop, partial sequence	Kauai
AY392739.1 Chlorurus sordidus isolate Png13 mitochondrial D-loop, partial sequence	Kauai
AY392740.1 Chlorurus sordidus isolate Png14 mitochondrial D-loop, partial sequence	Kauai
AY392741.1 Chlorurus sordidus isolate Png15 mitochondrial D-loop, partial sequence	Kauai
AY392742.1 Chlorurus sordidus isolate Png16 mitochondrial D-loop, partial sequence	Kauai
AY392743.1 Chlorurus sordidus isolate Png17 mitochondrial D-loop, partial sequence	Kauai
AY392744.1 Chlorurus sordidus isolate Png18 mitochondrial D-loop, partial sequence	Kauai
