# Supplementary material for: Haplotype network branch diversity, a new metric combining genetic and topological diversity to compare the complexity of haplotype networks
Source: PLoS One. 2021 Jun 30;16(6):e0251878. doi: 10.1371/journal.pone.0251878 (PMC8244886; doi:10.1371/journal.pone.0251878)
Supplement: S19 File — Sites for Fig 2, Panel C. (FASTA) [file pone.0251878.s024.fasta]

>A
AAAAATTTTTGGGGGCCCCC
>B
AAAAATTTTTGGGGGCCCCC
>C
AAAAATTTTTGGGGGCCCCC
>D
AAAAATTTTTGGGGGCCCCC
>E
AAAAATTTTTGGGGGCCCCC
>F
AAAAATTTTTGGGGGCCCCC
>G
AAAAATTTTTGGGGGCCCCC
>H
AAAAATTTTTGGGGGCCCCC
>I
AAAAATTTTTGGGGGCCCCC
>J
AAAAATTTTTGGGGGCCCCC
>K
AAAAATTTTTGGGGGCCCCC
>L
AAAAATTTTTGGGGGCCCCC
>M
AAAAATTTTTGGGGGCCCCC
>N
AAAAATTTTTGGGGGCCCCC
>O
AAAAATTTTTGGGGGCCCCC
>P
AAAAATTTTTGGGGGCCCCC
>Q
AAAAATTTTTGGGGGCCCCC
>R
AAAAATTTTTGGGGGCCCCC
>S
AAAAATTTTTGGGGGCCCCC
>T
AAAAATTTTTGGGGGCCCCC
>U
AAAAATTTTTGGGGGCCCCC
>V
AAAAATTTTTGGGGGCCCCC
>W
AAAAATTTTTGGGGGCCCCC
>X
AAAAATTTTTGGGGGCCCCC
>Y
TAAAATTTTTGGGGGCCCCC
>Z
TAAAATTTTTGGGGGCCCCC
>AA
TAAAATTTTTGGGGGCCCCC
>BB
TAAAATTTTTGGGGGCCCCC
>CC
TAAAATTTTTGGGGGCCCCC
>DD
TAAAATTTTTGGGGGCCCCC
>EE
TAAAATTTTTGGGGGCCCCC
>FF
TAAAATTTTTGGGGGCCCCC
>GG
TAAAATTTTTGGGGGCCCCC
>HH
TAAAATTTTTGGGGGCCCCC
>LL
TAAAATTTTTGGGGGCCCCC
>MM
TAAAATTTTTGGGGGCCCCC
>NN
ATAAATTTTTGGGGGCCCCC
>OO
ATAAATTTTTGGGGGCCCCC
>PP
ATAAATTTTTGGGGGCCCCC
>QQ
ATAAATTTTTGGGGGCCCCC
>RR
ATAAATTTTTGGGGGCCCCC
>SS
ATAAATTTTTGGGGGCCCCC
>TT
ATAAATTTTTGGGGGCCCCC
>UU
ATAAATTTTTGGGGGCCCCC
>VV
ATAAATTTTTGGGGGCCCCC
>WW
ATAAATTTTTGGGGGCCCCC
>XX
ATAAATTTTTGGGGGCCCCC
>YY
ATAAATTTTTGGGGGCCCCC
