# Supplementary material for: Haplotype network branch diversity, a new metric combining genetic and topological diversity to compare the complexity of haplotype networks
Source: PLoS One. 2021 Jun 30;16(6):e0251878. doi: 10.1371/journal.pone.0251878 (PMC8244886; doi:10.1371/journal.pone.0251878)
Supplement: S20 File — Sequence data for Fig 2, Panel D. (FASTA) [file pone.0251878.s025.fasta]

>A
AAAAATTTTTGGGGGCCCCC
>B
AAAAATTTTTGGGGGCCCCC
>C
AAAAATTTTTGGGGGCCCCC
>D
AAAAATTTTTGGGGGCCCCC
>E
AAAAATTTTTGGGGGCCCCC
>F
AAAAATTTTTGGGGGCCCCC
>G
AAAAATTTTTGGGGGCCCCC
>H
AAAAATTTTTGGGGGCCCCC
>I
AAAAATTTTTGGGGGCCCCC
>J
AAAAATTTTTGGGGGCCCCC
>K
AAAAATTTTTGGGGGCCCCC
>L
AAAAATTTTTGGGGGCCCCC
>M
AAAAATTTTTGGGGGCCCCC
>N
AAAAATTTTTGGGGGCCCCC
>O
AAAAATTTTTGGGGGCCCCC
>P
AAAAATTTTTGGGGGCCCCC
>Q
AAAAATTTTTGGGGGGCCCG
>R
AAAAATTTTTGGGGGGCCGC
>S
AAAAATTTTTGGGGGGCGCC
>T
TAAAATTTTTGGGGGCCCCC
>U
TAAAATTTTTGGGGGCCCCC
>V
TAAAATTTTTGGGGGCCCCC
>W
TAAAATTTTTGGGGGCCCCC
>X
AAAAAATTTTGGGGGCCCCC
>Y
AAAAAATTTTGGGGGCCCCC
>Z
AAAAAATTTTGGGGGCCCCC
>AA
AAAAAATTTTGGGGGCCCCC
>BB
AAAAATTTTTCGGGGCCCCC
>CC
AAAAATTTTTCGGGGCCCCC
>DD
AAAAATTTTTCGGGGCCCCC
>EE
AAAAATTTTTCGGGGCCCCC
>FF
AAAAATTTTTGGGGGGCCCC
>GG
AAAAATTTTTGGGGGGCCCC
>HH
AAAAATTTTTGGGGGGCCCC
>LL
AAAAATTTTTGGGGGGCCCC
>MM
TTAAATTTTTGGGGGCCCCC
>NN
TATAATTTTTGGGGGCCCCC
>OO
TAATATTTTTGGGGGCCCCC
>PP
TAAATTTTTTGGGGGCCCCC
>QQ
AAAAAAATTTGGGGGCCCCC
>RR
AAAAAATATTGGGGGCCCCC
>SS
AAAAAATTATGGGGGCCCCC
>TT
AAAAAATTTAGGGGGCCCCC
>UU
AAAAATTTTTCCGGGCCCCC
>VV
AAAAATTTTTCGCGGCCCCC
>WW
AAAAATTTTTCGGCGCCCCC
>XX
AAAAATTTTTCGGGCCCCCC
>YY
AAAAATTTTTGGGGGGGCCC
