# Supplementary material for: Haplotype network branch diversity, a new metric combining genetic and topological diversity to compare the complexity of haplotype networks
Source: PLoS One. 2021 Jun 30;16(6):e0251878. doi: 10.1371/journal.pone.0251878 (PMC8244886; doi:10.1371/journal.pone.0251878)
Supplement: S24 File — Sequence data for S1 Fig, Panel C. (FASTA) [file pone.0251878.s029.fasta]

>A
AAAAATTTTTGGGGGCCCCC
>B
AAAAATTTTTGGGGGCCCCC
>C
AAAAATTTTTGGGGGCCCCC
>D
AAAAATTTTTGGGGGCCCCC
>E
AAAAATTTTTGGGGGCCCCC
>F
AAAAATTTTTGGGGGCCCCC
>G
AAAAATTTTTGGGGGCCCCC
>H
AAAAATTTTTGGGGGCCCCC
>I
AAAAATTTTTGGGGGCCCCC
>J
AAAAATTTTTGGGGGCCCCC
>K
AAAAATTTTTGGGGGCCCCC
>L
TAAAATTTTTGGGGGCCCCC
>M
TAAAATTTTTGGGGGCCCCC
>N
AAAAAATTTTGGGGGCCCCC
>O
AAAAAATTTTGGGGGCCCCC
>P
AAAAATTTTTCGGGGCCCCC
>Q
AAAAATTTTTCGGGGCCCCC
>R
AAAAATTTTTGGGGGGCCCC
>S
AAAAATTTTTGGGGGGCCCC
>T
AAAAATTTTTGGGGGCCCCC
>U
AAAAATTTTTGGGGGCCCCG
>V
AAAAATTTTTGGGGGCCCCC
>W
AAAAATTTTTGGGGGCCCCC
>X
AAAAATTTTTGGGGCCCCCC
>Y
TTAAATTTTTGGGGGCCCCC
>Z
TTTAATTTTTGGGGGCCCCC
>AA
TATAATTTTTGGGGGCCCCC
>BB
TATTATTTTTGGGGGCCCCC
>CC
AAAAAAATTTGGGGGCCCCC
>DD
AAAAAAAATTGGGGGCCCCC
>EE
AAAAAATATTGGGGGCCCCC
>FF
AAAAAATAATGGGGGCCCCC
>GG
AAAAATTTTTCCGGGCCCCC
>HH
AAAAATTTTTCCCGGCCCCC
>II
AAAAATTTTTCGCGGCCCCC
>JJ
AAAAATTTTTCGCCGCCCCC
>KK
AAAAATTTTTGGGGGGGCCC
>LL
AAAAATTTTTGGGGGGGGCC
>MM
AAAAATTTTTGGGGGGCGCC
>NN
AAAAATTTTTGGGGGGCGGC
>OO
AAAAATTTTTGGGGCCCCCG
>PP
AAAAATTTTTGGGCCCCCCG
>QQ
AAAAATTTTTGGGCGCCCCG
>RR
AAAAATTTTTGGCCGCCCCG
>SS
AAAAATTTTAGGGGCCCCCC
>TT
AAAAATTTAAGGGGCCCCCC
>UU
AAAAATTTATGGGGCCCCCC
>VV
AAAAATTAATGGGGCCCCCC
